# Supplementary material for: Bis(2-{[3-methyl-4-(2,2,2-trifluoro­eth­oxy)-2-pyrid­yl]methyl­sulfan­yl}-1H,3H +-benzimidazolium) 2,5-dichloro-3,6-dioxocyclo­hexa-1,4-diene-1,4-diolate
Source: Acta Crystallogr Sect E Struct Rep Online. 2010 May 29;66(Pt 6):o1507–8. doi: 10.1107/S1600536810019665 (PMC2979375; doi:10.1107/S1600536810019665)
Supplement: Supplementary file 1 [file e-66-o1507-sup1.cif]

##############################################################################
###                                                                        ###
###        Electronic paper (Acta Crystallographica Section E)             ###
###                                                                        ###
##############################################################################
#                                                                            #
# This CIF contains the data in a paper accepted for publication in Acta     #
# Crystallographica Section E. It conforms to the requirements of Notes      #
# for Authors for Section E, and has been peer reviewed under the auspices   #
# of the IUCr Commission on Journals.                                        #
#                                                                            #
# Full details of the Crystallographic Information File format               #
# are given in the paper "The Crystallographic Information File (CIF):       #
# a New Standard Archive File for Crystallography" by S. R. Hall, F. H.      #
# Allen and I. D. Brown [Acta Cryst. (1991), A47, 655-685].                  #
#                                                                            #
# The current version of the core CIF dictionary is obtainable from          #
# ftp://ftp.iucr.org/pub/cif_core.dic. The current version number is 2.4.    #
#                                                                            #
# Software is freely available for graphical display of the structure(s) in  #
# this CIF.  For information consult the CIF home page http://www.iucr.org/  #
# cif/home.html                                                              #
#                                                                            #
# This file may be used for bona fide research purposes within the           #
# scientific community so long as proper attribution is given to the journal # 
# article from which it was obtained.                                        #
#                                                                            #
##############################################################################
                                             
data_global
_audit_creation_method     SHELXL-97
_journal_date_recd_electronic     2010-05-11
_journal_date_accepted     2010-05-25
_journal_name_full     'Acta Crystallographica, Section E'
_journal_year     2010
_journal_volume     66
_journal_issue      6
_journal_page_first     o1507
_journal_page_last     o1508
_journal_paper_category     QO
_journal_coeditor_code     BT5269
_publ_contact_author_name     'Jasinski, Jerry P.'
_publ_contact_author_address
;
Department of Chemistry
Keene State College
229 Main Street
Keene, New Hampshire 03435, USA
;
_publ_contact_author_email     jjasinski@keene.edu
_publ_contact_author_fax     ?
_publ_contact_author_phone     '603 358-2563'
_publ_section_title
;\
Bis(2-{[3-methyl-4-(2,2,2-trifluoroethoxy)-2-pyridyl]methylsulfanyl}-1<i>H</i>,\
3<i>H</i>^+^-benzimidazolium)
2,5-dichloro-3,6-dioxocyclohexa-1,4-diene-1,4-diolate
;
loop_
    _publ_author_name
    _publ_author_address
    'Hakim Al-arique, Q. N. M.'
;
Department of Studies in Chemistry
University of Mysore
Manasagangotri, Mysore 570 006, India
;
    'Jasinski, Jerry P.'
;
Department of Chemistry
Keene State College
229 Main Street
Keene
NH 03435-2001, USA
;
    'Butcher, Ray J.'
;
Department of Chemistry
Howard University
525 College Street NW
Washington
DC 20059, USA
;
    'Yathirajan, H. S.'
;
Department of Studies in Chemistry
University of Mysore
Manasagangotri, Mysore 570 006, India
;
    'Narayana, B.'
;
Department of Studies in Chemistry
Mangalore University
Mangalagangotri, 574 199, India
;
data_I
_chemical_name_systematic
;
Bis(2-{[3-methyl-4-(2,2,2-trifluoroethoxy)-2-pyridyl]methylsulfanyl}-
1<i>H</i>,3<i>H</i>^+^-benzimidazolium)
2,5-dichloro-3,6-dioxocyclohexa-1,4-diene-1,4-diolate
;
_chemical_name_common
;
Lansoprazole intermediate--chloranilic acid (2:1)
;
_chemical_formula_moiety     '2(C16 H15 F3 N3 O S +), C6 Cl2 O4 2-'
_chemical_formula_sum     'C38 H30 Cl2 F6 N6 O6 S2'
_chemical_formula_iupac     '2C16 H15 F3 N3 O S +, C6 Cl2 O4 2-'
_chemical_formula_weight     915.70
_chemical_melting_point     ?
_symmetry_cell_setting     monoclinic
_symmetry_space_group_name_H-M     'P 21/n'
_symmetry_space_group_name_Hall     '-P 2yn'
loop_
    _symmetry_equiv_pos_as_xyz
    'x, y, z'
    '-x+1/2, y+1/2, -z+1/2'
    '-x, -y, -z'
    'x-1/2, -y-1/2, z-1/2'
_cell_length_a     9.48575(8)
_cell_length_b     23.6316(2)
_cell_length_c     17.86775(15)
_cell_angle_alpha     90.00
_cell_angle_beta     100.2065(9)
_cell_angle_gamma     90.00
_cell_volume     3941.92(6)
_cell_formula_units_Z     4
_cell_measurement_reflns_used     10683
_cell_measurement_theta_min     4.5047
_cell_measurement_theta_max     77.3856
_cell_measurement_temperature     295(2)
_exptl_crystal_description     prism
_exptl_crystal_colour     red-brown
_exptl_crystal_size_max     0.38
_exptl_crystal_size_mid     0.24
_exptl_crystal_size_min     0.19
_exptl_crystal_density_diffrn     1.543
_exptl_crystal_density_meas     ?
_exptl_crystal_density_method     'not measured'
_exptl_crystal_F_000     1872
_exptl_absorpt_coefficient_mu     3.217
_exptl_absorpt_correction_type     multi-scan
_exptl_absorpt_process_details
;
(<i>CrysAlis RED</i>; Oxford Diffraction, 2007)
;
_exptl_absorpt_correction_T_min     0.69230
_exptl_absorpt_correction_T_max     1.00000
_exptl_special_details
;
;
_diffrn_ambient_temperature     295(2)
_diffrn_radiation_type     CuK\a
_diffrn_radiation_wavelength     1.54184
_diffrn_radiation_source     'Enhance (Cu) X-ray Source'
_diffrn_radiation_monochromator     graphite
_diffrn_measurement_device_type     'Oxford Diffraction Xcalibur Ruby Gemini'
_diffrn_measurement_method     '\w scans'
_diffrn_detector_area_resol_mean     10.5081
_diffrn_reflns_number     19572
_diffrn_reflns_av_R_equivalents     0.0188
_diffrn_reflns_av_sigmaI/netI     0.0197
_diffrn_reflns_theta_min     4.51
_diffrn_reflns_theta_max     77.60
_diffrn_reflns_theta_full     67.50
_diffrn_measured_fraction_theta_max     0.987
_diffrn_measured_fraction_theta_full     0.999
_diffrn_reflns_limit_h_min     -11
_diffrn_reflns_limit_h_max     10
_diffrn_reflns_limit_k_min     -29
_diffrn_reflns_limit_k_max     21
_diffrn_reflns_limit_l_min     -21
_diffrn_reflns_limit_l_max     22
_diffrn_standards_number     0
_diffrn_standards_interval_count     ?
_diffrn_standards_interval_time     ?
_diffrn_standards_decay_%     <2%
_refine_special_details
;
Refinement of <i>F</i>^2^ against ALL reflections. The weighted <i>R</i>-factor
<i>wR</i> and goodness of fit <i>S</i> are based on <i>F</i>^2^, conventional
<i>R</i>-factors <i>R</i> are based on <i>F</i>, with <i>F</i> set to zero for
negative <i>F</i>^2^. The threshold expression of <i>F</i>^2^ >
\s(<i>F</i>^2^) is used only for calculating <i>R</i>-factors(gt) <i>etc</i>.
and is not relevant to the choice of reflections for refinement.
<i>R</i>-factors based on <i>F</i>^2^ are statistically about twice as large
as those based on <i>F</i>, and <i>R</i>- factors based on ALL data will be
even larger.
;
_reflns_number_total     8269
_reflns_number_gt     6572
_reflns_threshold_expression     I>2\s(I)
_refine_ls_structure_factor_coef     Fsqd
_refine_ls_matrix_type     full
_refine_ls_R_factor_all     0.0588
_refine_ls_R_factor_gt     0.0496
_refine_ls_wR_factor_gt     0.1515
_refine_ls_wR_factor_ref     0.1581
_refine_ls_goodness_of_fit_ref     1.102
_refine_ls_restrained_S_all     1.245
_refine_ls_number_reflns     8269
_refine_ls_number_parameters     600
_refine_ls_number_restraints     138
_refine_ls_hydrogen_treatment     constr
_refine_ls_weighting_scheme     calc
_refine_ls_weighting_details
         'calc w=1/[\s^2^(Fo^2^)+(0.1054P)^2^+0.2084P] where P=(Fo^2^+2Fc^2^)/3'
_atom_sites_solution_hydrogens     geom
_atom_sites_solution_primary     direct
_atom_sites_solution_secondary     difmap
_refine_ls_shift/su_max     0.007
_refine_ls_shift/su_mean     0.000
_refine_diff_density_max     0.872
_refine_diff_density_min     -0.494
_refine_ls_extinction_method     none
_refine_ls_extinction_coef     ?
loop_
    _atom_type_symbol
    _atom_type_description
    _atom_type_scat_dispersion_real
    _atom_type_scat_dispersion_imag
    _atom_type_scat_source
    'C' 'C' 0.0181 0.0091
                         'International Tables Vol C Tables 4.2.6.8 and 6.1.1.4'
    'H' 'H' 0.0000 0.0000
                         'International Tables Vol C Tables 4.2.6.8 and 6.1.1.4'
    'N' 'N' 0.0311 0.0180
                         'International Tables Vol C Tables 4.2.6.8 and 6.1.1.4'
    'O' 'O' 0.0492 0.0322
                         'International Tables Vol C Tables 4.2.6.8 and 6.1.1.4'
    'F' 'F' 0.0727 0.0534
                         'International Tables Vol C Tables 4.2.6.8 and 6.1.1.4'
    'S' 'S' 0.3331 0.5567
                         'International Tables Vol C Tables 4.2.6.8 and 6.1.1.4'
    'Cl' 'Cl' 0.3639 0.7018
                         'International Tables Vol C Tables 4.2.6.8 and 6.1.1.4'
_computing_data_collection     '<i>CrysAlis Pro</i> (Oxford Diffraction, 2007)'
_computing_cell_refinement     '<i>CrysAlis Pro</i> (Oxford Diffraction, 2007)'
_computing_data_reduction     '<i>CrysAlis Pro</i> (Oxford Diffraction, 2007)'
_computing_structure_solution     '<i>SHELXS97</i> (Sheldrick, 2008)'
_computing_structure_refinement     '<i>SHELXL97</i> (Sheldrick, 2008)'
_computing_molecular_graphics     '<i>SHELXTL</i> (Sheldrick, 2008)'
_computing_publication_material     '<i>SHELXTL</i> (Sheldrick, 2008)'
loop_
    _atom_site_type_symbol
    _atom_site_label
    _atom_site_fract_x
    _atom_site_fract_y
    _atom_site_fract_z
    _atom_site_U_iso_or_equiv
    _atom_site_adp_type
    _atom_site_calc_flag
    _atom_site_refinement_flags
    _atom_site_occupancy
    _atom_site_disorder_assembly
    _atom_site_disorder_group
    Cl Cl1 -0.02389(6) 0.28125(3) 0.75775(3) 0.06238(17) Uani d . 1 . .
    Cl Cl2 0.65326(6) 0.29242(4) 0.82221(3) 0.06540(18) Uani d . 1 . .
    O O2 0.16831(17) 0.31643(8) 0.65093(9) 0.0562(4) Uani d . 1 . .
    O O3 0.45465(16) 0.32221(7) 0.67875(8) 0.0499(4) Uani d . 1 . .
    O O5 0.45948(16) 0.26157(7) 0.92935(8) 0.0487(3) Uani d . 1 . .
    O O6 0.17567(16) 0.25255(8) 0.90012(9) 0.0518(4) Uani d . 1 . .
    C C1 0.1616(2) 0.28648(9) 0.77553(11) 0.0401(4) Uani d . 1 . .
    C C2 0.2306(2) 0.30329(8) 0.71610(11) 0.0387(4) Uani d . 1 . .
    C C3 0.3966(2) 0.30515(8) 0.73206(11) 0.0380(4) Uani d . 1 . .
    C C4 0.4674(2) 0.28877(9) 0.80369(11) 0.0410(4) Uani d . 1 . .
    C C5 0.3979(2) 0.27343(8) 0.86360(10) 0.0372(4) Uani d . 1 . .
    C C6 0.2333(2) 0.27039(8) 0.84730(11) 0.0368(4) Uani d . 1 . .
    S S1A 0.76555(7) 0.36213(3) 0.55737(3) 0.05601(14) Uani d . 1 . .
    F F1A 0.9879(2) 0.53715(13) 0.14545(16) 0.161(4) Uani d PDU 0.361(5) A 1
    F F2A 1.1807(2) 0.50633(8) 0.2122(2) 0.105(2) Uani d PDU 0.361(5) A 1
    F F3A 1.1443(3) 0.59488(7) 0.2010(3) 0.149(3) Uani d PDU 0.361(5) A 1
    F F1AA 1.0095(2) 0.51401(8) 0.15374(14) 0.1149(16) Uani d PDU 0.639(5) A 2
    F F2AA 1.21213(17) 0.52535(11) 0.2249(2) 0.153(2) Uani d PDU 0.639(5) A 2
    F F3AA 1.0897(4) 0.59702(6) 0.1800(2) 0.216(3) Uani d PDU 0.639(5) A 2
    O O1A 0.9921(3) 0.49361(8) 0.29873(12) 0.0721(5) Uani d . 1 . .
    N N1A 0.68513(19) 0.27244(9) 0.63087(10) 0.0479(4) Uani d . 1 . .
    H H1AA 0.6338 0.2931 0.6552 0.057 Uiso calc R 1 . .
    N N2A 0.8291(2) 0.24764(8) 0.55373(10) 0.0469(4) Uani d . 1 . .
    H H2AA 0.8853 0.2497 0.5210 0.056 Uiso calc R 1 . .
    N N3A 0.8120(2) 0.45798(9) 0.48750(13) 0.0592(5) Uani d . 1 . .
    C C1A 0.7631(2) 0.29124(10) 0.58035(11) 0.0450(5) Uani d . 1 . .
    C C2A 0.7007(2) 0.21455(11) 0.63736(12) 0.0496(5) Uani d . 1 . .
    C C3A 0.6439(3) 0.17509(13) 0.68139(16) 0.0650(7) Uani d . 1 . .
    H H3AA 0.5843 0.1858 0.7150 0.078 Uiso calc R 1 . .
    C C4A 0.6802(4) 0.11919(14) 0.67281(19) 0.0813(9) Uani d . 1 . .
    H H4AA 0.6447 0.0916 0.7016 0.098 Uiso calc R 1 . .
    C C5A 0.7691(4) 0.10301(14) 0.62188(19) 0.0781(8) Uani d . 1 . .
    H H5AA 0.7894 0.0648 0.6169 0.094 Uiso calc R 1 . .
    C C6A 0.8277(3) 0.14224(12) 0.57871(15) 0.0634(6) Uani d . 1 . .
    H H6AA 0.8879 0.1315 0.5454 0.076 Uiso calc R 1 . .
    C C7A 0.7919(2) 0.19858(11) 0.58771(12) 0.0492(5) Uani d . 1 . .
    C C8A 0.8823(3) 0.36051(11) 0.48755(15) 0.0570(6) Uani d . 1 . .
    H H8AA 0.9794 0.3513 0.5116 0.068 Uiso calc R 1 . .
    H H8AB 0.8497 0.3323 0.4490 0.068 Uiso calc R 1 . .
    C C9A 0.8769(3) 0.41856(10) 0.45245(14) 0.0517(5) Uani d . 1 . .
    C C10A 0.8074(3) 0.51054(12) 0.45988(16) 0.0653(7) Uani d . 1 . .
    H H10A 0.7620 0.5382 0.4840 0.078 Uiso calc R 1 . .
    C C11A 0.8657(3) 0.52621(12) 0.39785(16) 0.0641(6) Uani d . 1 . .
    H H11A 0.8612 0.5634 0.3807 0.077 Uiso calc R 1 . .
    C C12A 0.9315(3) 0.48433(11) 0.36190(15) 0.0577(6) Uani d . 1 . .
    C C13A 0.9393(3) 0.42859(10) 0.38825(14) 0.0526(5) Uani d . 1 . .
    C C14A 1.0114(3) 0.38352(12) 0.34966(17) 0.0673(7) Uani d . 1 . .
    H H14A 1.0194 0.3496 0.3797 0.101 Uiso calc R 1 . .
    H H14B 1.1052 0.3961 0.3442 0.101 Uiso calc R 1 . .
    H H14C 0.9558 0.3759 0.3004 0.101 Uiso calc R 1 . .
    C C15A 1.0090(6) 0.54929(14) 0.2751(2) 0.0985(12) Uani d . 1 A .
    H H15A 1.0667 0.5708 0.3156 0.118 Uiso calc R 1 . .
    H H15B 0.9165 0.5676 0.2615 0.118 Uiso calc R 1 . .
    C C16A 1.08337(16) 0.54588(6) 0.20623(10) 0.1085(15) Uani d D 1 . .
    S S1B 0.37775(7) 0.35551(3) 0.47949(3) 0.05589(14) Uani d . 1 . .
    F F1B 0.46185(16) 0.52009(8) 0.0783(2) 0.144(2) Uani d PDU 0.684(5) B 1
    F F2B 0.68815(15) 0.52999(10) 0.10037(18) 0.1317(14) Uani d PDU 0.684(5) B 1
    F F3B 0.5535(3) 0.60246(6) 0.08372(17) 0.1343(16) Uani d PDU 0.684(5) B 1
    F F1BB 0.5025(3) 0.59349(8) 0.0729(2) 0.114(3) Uani d PDU 0.316(5) B 2
    F F2BB 0.5274(3) 0.50406(7) 0.0777(2) 0.115(3) Uani d PDU 0.316(5) B 2
    F F3BB 0.70535(15) 0.55741(14) 0.1178(3) 0.162(4) Uani d PDU 0.316(5) B 2
    O O1B 0.5855(3) 0.50090(9) 0.22645(11) 0.0748(6) Uani d . 1 . .
    N N1B 0.2888(2) 0.26340(9) 0.54297(11) 0.0492(4) Uani d . 1 . .
    H H1BA 0.2374 0.2835 0.5679 0.059 Uiso calc R 1 . .
    N N2B 0.4330(2) 0.24045(8) 0.46559(10) 0.0467(4) Uani d . 1 . .
    H H2BA 0.4892 0.2434 0.4329 0.056 Uiso calc R 1 . .
    N N3B 0.4174(3) 0.45403(9) 0.41534(12) 0.0618(5) Uani d . 1 . .
    C C1B 0.3674(2) 0.28334(10) 0.49428(11) 0.0446(4) Uani d . 1 . .
    C C2B 0.3029(3) 0.20543(11) 0.54709(14) 0.0540(5) Uani d . 1 . .
    C C3B 0.2441(4) 0.16568(14) 0.58983(19) 0.0760(8) Uani d . 1 . .
    H H3BA 0.1832 0.1759 0.6230 0.091 Uiso calc R 1 . .
    C C4B 0.2813(5) 0.10991(17) 0.5801(2) 0.0975(12) Uani d . 1 . .
    H H4BA 0.2449 0.0817 0.6077 0.117 Uiso calc R 1 . .
    C C5B 0.3720(5) 0.09494(15) 0.5299(3) 0.0991(13) Uani d . 1 . .
    H H5BA 0.3935 0.0569 0.5245 0.119 Uiso calc R 1 . .
    C C6B 0.4311(4) 0.13501(13) 0.48792(18) 0.0744(8) Uani d . 1 . .
    H H6BA 0.4922 0.1247 0.4549 0.089 Uiso calc R 1 . .
    C C7B 0.3950(3) 0.19064(11) 0.49732(13) 0.0526(5) Uani d . 1 . .
    C C8B 0.4554(3) 0.35551(11) 0.39369(13) 0.0556(6) Uani d . 1 . .
    H H8BA 0.5487 0.3375 0.4032 0.067 Uiso calc R 1 . .
    H H8BB 0.3941 0.3350 0.3535 0.067 Uiso calc R 1 . .
    C C9B 0.4691(3) 0.41622(10) 0.37107(12) 0.0495(5) Uani d . 1 . .
    C C10B 0.4281(4) 0.50877(12) 0.39791(16) 0.0680(7) Uani d . 1 . .
    H H10B 0.3962 0.5355 0.4293 0.082 Uiso calc R 1 . .
    C C11B 0.4831(3) 0.52773(12) 0.33653(15) 0.0652(7) Uani d . 1 . .
    H H11B 0.4876 0.5662 0.3260 0.078 Uiso calc R 1 . .
    C C12B 0.5319(3) 0.48743(11) 0.29059(13) 0.0566(6) Uani d . 1 . .
    C C13B 0.5295(3) 0.43033(10) 0.30822(12) 0.0513(5) Uani d . 1 . .
    C C14B 0.5910(3) 0.38603(12) 0.26233(15) 0.0655(7) Uani d . 1 . .
    H H14D 0.6283 0.4040 0.2218 0.098 Uiso calc R 1 . .
    H H14E 0.5171 0.3598 0.2415 0.098 Uiso calc R 1 . .
    H H14F 0.6667 0.3661 0.2946 0.098 Uiso calc R 1 . .
    C C15B 0.5554(4) 0.55470(13) 0.19478(18) 0.0803(9) Uani d . 1 B .
    H H15C 0.6229 0.5822 0.2207 0.096 Uiso calc R 1 . .
    H H15D 0.4595 0.5663 0.2001 0.096 Uiso calc R 1 . .
    C C16B 0.56725(15) 0.55150(6) 0.11217(10) 0.0924(11) Uani d D 1 . .
loop_
    _atom_site_aniso_label
    _atom_site_aniso_U_11
    _atom_site_aniso_U_22
    _atom_site_aniso_U_33
    _atom_site_aniso_U_12
    _atom_site_aniso_U_13
    _atom_site_aniso_U_23
    Cl1 0.0340(2) 0.1034(5) 0.0508(3) -0.0013(2) 0.0106(2) 0.0039(3)
    Cl2 0.0347(2) 0.1177(5) 0.0455(3) -0.0089(3) 0.0117(2) 0.0020(3)
    O2 0.0479(8) 0.0864(11) 0.0365(7) 0.0193(8) 0.0130(6) 0.0129(7)
    O3 0.0493(7) 0.0665(9) 0.0389(7) -0.0025(7) 0.0212(6) 0.0073(6)
    O5 0.0436(7) 0.0706(9) 0.0325(7) -0.0026(7) 0.0081(6) 0.0078(6)
    O6 0.0443(7) 0.0765(10) 0.0379(7) -0.0111(7) 0.0164(6) 0.0072(7)
    C1 0.0313(8) 0.0535(10) 0.0374(9) -0.0002(7) 0.0110(7) 0.0003(8)
    C2 0.0398(9) 0.0452(9) 0.0334(9) 0.0063(7) 0.0127(7) 0.0008(7)
    C3 0.0396(9) 0.0429(9) 0.0346(9) -0.0001(7) 0.0147(7) 0.0005(7)
    C4 0.0321(8) 0.0577(11) 0.0354(9) -0.0044(8) 0.0117(7) 0.0010(8)
    C5 0.0382(9) 0.0430(9) 0.0320(8) -0.0026(7) 0.0106(7) 0.0008(7)
    C6 0.0378(9) 0.0408(9) 0.0341(8) -0.0045(7) 0.0130(7) -0.0013(7)
    S1A 0.0645(3) 0.0645(3) 0.0451(3) 0.0095(3) 0.0264(2) -0.0001(2)
    F1A 0.162(7) 0.194(7) 0.125(6) -0.033(6) 0.018(5) 0.057(6)
    F2A 0.113(4) 0.084(3) 0.136(5) -0.031(3) 0.073(4) -0.031(3)
    F3A 0.227(6) 0.088(4) 0.166(6) -0.049(4) 0.124(5) 0.007(4)
    F1AA 0.176(4) 0.110(3) 0.0567(18) 0.033(3) 0.016(2) -0.0122(17)
    F2AA 0.109(3) 0.207(5) 0.149(4) -0.066(3) 0.042(3) -0.009(4)
    F3AA 0.442(8) 0.104(4) 0.136(4) -0.017(5) 0.142(5) 0.011(3)
    O1A 0.0979(14) 0.0607(10) 0.0668(11) -0.0055(10) 0.0391(10) 0.0041(9)
    N1A 0.0432(9) 0.0682(11) 0.0350(8) -0.0004(8) 0.0144(7) -0.0060(8)
    N2A 0.0453(8) 0.0673(11) 0.0309(8) 0.0023(8) 0.0142(7) -0.0026(7)
    N3A 0.0671(12) 0.0609(11) 0.0552(11) 0.0049(10) 0.0261(9) -0.0069(9)
    C1A 0.0412(9) 0.0653(12) 0.0298(8) 0.0003(9) 0.0097(7) -0.0036(8)
    C2A 0.0472(11) 0.0671(13) 0.0361(10) -0.0062(9) 0.0119(8) -0.0051(9)
    C3A 0.0706(15) 0.0759(16) 0.0553(13) -0.0119(13) 0.0301(12) -0.0056(12)
    C4A 0.107(2) 0.0754(18) 0.0710(18) -0.0169(17) 0.0404(17) -0.0002(15)
    C5A 0.101(2) 0.0652(16) 0.0752(18) -0.0023(15) 0.0363(17) -0.0048(14)
    C6A 0.0743(16) 0.0688(15) 0.0511(13) 0.0052(12) 0.0219(12) -0.0066(11)
    C7A 0.0501(11) 0.0659(13) 0.0330(9) -0.0028(10) 0.0108(8) -0.0056(9)
    C8A 0.0640(13) 0.0591(13) 0.0554(13) 0.0039(11) 0.0313(11) -0.0038(10)
    C9A 0.0541(11) 0.0573(12) 0.0470(11) 0.0001(10) 0.0180(9) -0.0068(9)
    C10A 0.0741(16) 0.0620(14) 0.0636(15) 0.0097(12) 0.0230(13) -0.0104(12)
    C11A 0.0773(16) 0.0535(13) 0.0636(15) 0.0023(12) 0.0186(13) -0.0012(11)
    C12A 0.0625(13) 0.0615(13) 0.0522(12) -0.0056(11) 0.0192(10) -0.0022(10)
    C13A 0.0557(12) 0.0576(12) 0.0488(11) -0.0010(10) 0.0208(10) -0.0052(10)
    C14A 0.0813(16) 0.0654(15) 0.0651(15) 0.0067(13) 0.0399(13) -0.0019(12)
    C15A 0.162(4) 0.0620(17) 0.083(2) -0.012(2) 0.054(2) 0.0002(16)
    C16A 0.184(5) 0.072(2) 0.076(2) -0.025(3) 0.040(3) 0.0107(18)
    S1B 0.0684(3) 0.0580(3) 0.0482(3) 0.0082(3) 0.0293(2) 0.0006(2)
    F1B 0.211(5) 0.118(3) 0.091(3) -0.007(3) -0.006(3) -0.012(2)
    F2B 0.191(3) 0.118(3) 0.117(2) 0.027(3) 0.110(2) 0.008(2)
    F3B 0.265(5) 0.0703(18) 0.091(2) 0.014(2) 0.094(3) 0.0221(16)
    F1BB 0.135(6) 0.123(6) 0.083(5) 0.006(5) 0.017(4) 0.047(4)
    F2BB 0.188(7) 0.108(5) 0.053(3) 0.038(5) 0.028(4) -0.009(3)
    F3BB 0.150(7) 0.205(9) 0.149(7) -0.009(6) 0.076(6) 0.030(7)
    O1B 0.1124(15) 0.0664(11) 0.0570(10) 0.0159(11) 0.0467(10) 0.0109(8)
    N1B 0.0446(9) 0.0646(11) 0.0415(9) 0.0019(8) 0.0158(7) -0.0003(8)
    N2B 0.0459(9) 0.0610(10) 0.0353(8) 0.0045(8) 0.0124(7) -0.0030(7)
    N3B 0.0853(14) 0.0589(11) 0.0494(10) 0.0164(10) 0.0340(10) 0.0038(9)
    C1B 0.0416(9) 0.0599(12) 0.0332(9) 0.0020(8) 0.0088(7) -0.0019(8)
    C2B 0.0521(12) 0.0662(14) 0.0443(11) -0.0036(10) 0.0103(9) -0.0003(10)
    C3B 0.0829(18) 0.0791(18) 0.0714(18) -0.0151(15) 0.0283(15) 0.0081(15)
    C4B 0.123(3) 0.079(2) 0.096(3) -0.018(2) 0.036(2) 0.0131(19)
    C5B 0.143(4) 0.0581(17) 0.097(3) 0.000(2) 0.024(3) 0.0009(17)
    C6B 0.094(2) 0.0654(16) 0.0653(17) 0.0083(15) 0.0192(15) -0.0082(13)
    C7B 0.0550(12) 0.0615(13) 0.0408(11) 0.0016(10) 0.0071(9) -0.0021(9)
    C8B 0.0700(14) 0.0589(13) 0.0435(11) 0.0150(11) 0.0257(10) 0.0054(9)
    C9B 0.0563(11) 0.0569(12) 0.0378(10) 0.0129(10) 0.0151(9) 0.0019(9)
    C10B 0.0955(18) 0.0612(14) 0.0562(13) 0.0193(13) 0.0377(13) -0.0011(11)
    C11B 0.0927(19) 0.0547(13) 0.0548(13) 0.0128(13) 0.0310(13) 0.0052(11)
    C12B 0.0704(14) 0.0635(13) 0.0404(11) 0.0083(11) 0.0223(10) 0.0047(10)
    C13B 0.0613(12) 0.0585(12) 0.0363(10) 0.0128(10) 0.0148(9) 0.0012(9)
    C14B 0.0878(17) 0.0666(15) 0.0495(12) 0.0172(13) 0.0321(12) -0.0007(11)
    C15B 0.129(3) 0.0583(15) 0.0645(16) -0.0002(16) 0.0478(17) 0.0028(12)
    C16B 0.148(3) 0.0671(18) 0.075(2) 0.002(2) 0.054(2) 0.0131(16)
_geom_special_details
;
All esds (except the esd in the dihedral angle between two l.s. planes) are
estimated using the full covariance matrix. The cell esds are taken into
account individually in the estimation of esds in distances, angles and
torsion angles; correlations between esds in cell parameters are only used
when they are defined by crystal symmetry. An approximate (isotropic)
treatment of cell esds is used for estimating esds involving l.s. planes.
;
loop_
    _geom_bond_atom_site_label_1
    _geom_bond_atom_site_label_2
    _geom_bond_site_symmetry_2
    _geom_bond_distance
    _geom_bond_publ_flag
    Cl1 C1 . 1.7363(19) ?
    Cl2 C4 . 1.7370(19) ?
    O2 C2 . 1.248(2) ?
    O3 C3 . 1.249(2) ?
    O5 C5 . 1.248(2) ?
    O6 C6 . 1.245(2) ?
    C1 C6 . 1.394(3) ?
    C1 C2 . 1.400(3) ?
    C2 C3 . 1.551(3) ?
    C3 C4 . 1.391(3) ?
    C4 C5 . 1.401(3) ?
    C5 C6 . 1.539(3) ?
    S1A C1A . 1.726(2) ?
    S1A C8A . 1.809(2) ?
    F1A C16A . 1.3016(12) ?
    F2A C16A . 1.3045(11) ?
    F3A C16A . 1.3052(12) ?
    F1AA C16A . 1.3056(11) ?
    F2AA C16A . 1.3016(11) ?
    F3AA C16A . 1.3014(12) ?
    O1A C12A . 1.372(3) ?
    O1A C15A . 1.400(4) ?
    N1A C1A . 1.340(3) ?
    N1A C2A . 1.379(3) ?
    N1A H1AA . 0.8600 ?
    N2A C1A . 1.336(3) ?
    N2A C7A . 1.383(3) ?
    N2A H2AA . 0.8600 ?
    N3A C9A . 1.332(3) ?
    N3A C10A . 1.334(4) ?
    C2A C3A . 1.389(4) ?
    C2A C7A . 1.397(3) ?
    C3A C4A . 1.381(5) ?
    C3A H3AA . 0.9300 ?
    C4A C5A . 1.399(4) ?
    C4A H4AA . 0.9300 ?
    C5A C6A . 1.384(4) ?
    C5A H5AA . 0.9300 ?
    C6A C7A . 1.390(4) ?
    C6A H6AA . 0.9300 ?
    C8A C9A . 1.505(4) ?
    C8A H8AA . 0.9700 ?
    C8A H8AB . 0.9700 ?
    C9A C13A . 1.401(3) ?
    C10A C11A . 1.374(4) ?
    C10A H10A . 0.9300 ?
    C11A C12A . 1.387(4) ?
    C11A H11A . 0.9300 ?
    C12A C13A . 1.396(4) ?
    C13A C14A . 1.498(3) ?
    C14A H14A . 0.9600 ?
    C14A H14B . 0.9600 ?
    C14A H14C . 0.9600 ?
    C15A C16A . 1.525(4) ?
    C15A H15A . 0.9700 ?
    C15A H15B . 0.9700 ?
    S1B C1B . 1.731(2) ?
    S1B C8B . 1.814(2) ?
    F1B C16B . 1.3048(11) ?
    F2B C16B . 1.3053(11) ?
    F3B C16B . 1.3047(11) ?
    F1BB C16B . 1.3039(12) ?
    F2BB C16B . 1.3026(12) ?
    F3BB C16B . 1.3034(11) ?
    O1B C12B . 1.371(3) ?
    O1B C15B . 1.400(4) ?
    N1B C1B . 1.328(3) ?
    N1B C2B . 1.377(3) ?
    N1B H1BA . 0.8600 ?
    N2B C1B . 1.338(3) ?
    N2B C7B . 1.382(3) ?
    N2B H2BA . 0.8600 ?
    N3B C10B . 1.339(4) ?
    N3B C9B . 1.342(3) ?
    C2B C3B . 1.389(4) ?
    C2B C7B . 1.397(3) ?
    C3B C4B . 1.383(5) ?
    C3B H3BA . 0.9300 ?
    C4B C5B . 1.393(6) ?
    C4B H4BA . 0.9300 ?
    C5B C6B . 1.387(5) ?
    C5B H5BA . 0.9300 ?
    C6B C7B . 1.376(4) ?
    C6B H6BA . 0.9300 ?
    C8B C9B . 1.502(3) ?
    C8B H8BA . 0.9700 ?
    C8B H8BB . 0.9700 ?
    C9B C13B . 1.389(3) ?
    C10B C11B . 1.371(4) ?
    C10B H10B . 0.9300 ?
    C11B C12B . 1.389(3) ?
    C11B H11B . 0.9300 ?
    C12B C13B . 1.387(4) ?
    C13B C14B . 1.509(3) ?
    C14B H14D . 0.9600 ?
    C14B H14E . 0.9600 ?
    C14B H14F . 0.9600 ?
    C15B C16B . 1.502(3) ?
    C15B H15C . 0.9700 ?
    C15B H15D . 0.9700 ?
loop_
    _geom_angle_atom_site_label_1
    _geom_angle_atom_site_label_2
    _geom_angle_atom_site_label_3
    _geom_angle_site_symmetry_1
    _geom_angle_site_symmetry_3
    _geom_angle
    _geom_angle_publ_flag
    C6 C1 C2 . . 123.92(18) ?
    C6 C1 Cl1 . . 117.53(15) ?
    C2 C1 Cl1 . . 118.44(15) ?
    O2 C2 C1 . . 124.80(18) ?
    O2 C2 C3 . . 117.51(17) ?
    C1 C2 C3 . . 117.69(17) ?
    O3 C3 C4 . . 125.85(18) ?
    O3 C3 C2 . . 116.08(17) ?
    C4 C3 C2 . . 118.06(16) ?
    C3 C4 C5 . . 124.00(18) ?
    C3 C4 Cl2 . . 118.02(14) ?
    C5 C4 Cl2 . . 117.81(15) ?
    O5 C5 C4 . . 124.93(18) ?
    O5 C5 C6 . . 117.24(16) ?
    C4 C5 C6 . . 117.83(16) ?
    O6 C6 C1 . . 125.59(18) ?
    O6 C6 C5 . . 116.07(17) ?
    C1 C6 C5 . . 118.34(16) ?
    C1A S1A C8A . . 100.32(11) ?
    C12A O1A C15A . . 119.0(2) ?
    C1A N1A C2A . . 108.78(19) ?
    C1A N1A H1AA . . 125.6 ?
    C2A N1A H1AA . . 125.6 ?
    C1A N2A C7A . . 108.54(18) ?
    C1A N2A H2AA . . 125.7 ?
    C7A N2A H2AA . . 125.7 ?
    C9A N3A C10A . . 117.7(2) ?
    N2A C1A N1A . . 109.5(2) ?
    N2A C1A S1A . . 129.56(16) ?
    N1A C1A S1A . . 120.94(17) ?
    N1A C2A C3A . . 131.9(2) ?
    N1A C2A C7A . . 106.5(2) ?
    C3A C2A C7A . . 121.6(2) ?
    C4A C3A C2A . . 116.7(3) ?
    C4A C3A H3AA . . 121.6 ?
    C2A C3A H3AA . . 121.6 ?
    C3A C4A C5A . . 121.7(3) ?
    C3A C4A H4AA . . 119.2 ?
    C5A C4A H4AA . . 119.2 ?
    C6A C5A C4A . . 121.8(3) ?
    C6A C5A H5AA . . 119.1 ?
    C4A C5A H5AA . . 119.1 ?
    C5A C6A C7A . . 116.5(3) ?
    C5A C6A H6AA . . 121.7 ?
    C7A C6A H6AA . . 121.7 ?
    N2A C7A C6A . . 131.7(2) ?
    N2A C7A C2A . . 106.7(2) ?
    C6A C7A C2A . . 121.6(2) ?
    C9A C8A S1A . . 106.77(16) ?
    C9A C8A H8AA . . 110.4 ?
    S1A C8A H8AA . . 110.4 ?
    C9A C8A H8AB . . 110.4 ?
    S1A C8A H8AB . . 110.4 ?
    H8AA C8A H8AB . . 108.6 ?
    N3A C9A C13A . . 124.3(2) ?
    N3A C9A C8A . . 115.2(2) ?
    C13A C9A C8A . . 120.5(2) ?
    N3A C10A C11A . . 123.9(2) ?
    N3A C10A H10A . . 118.1 ?
    C11A C10A H10A . . 118.1 ?
    C10A C11A C12A . . 117.4(3) ?
    C10A C11A H11A . . 121.3 ?
    C12A C11A H11A . . 121.3 ?
    O1A C12A C11A . . 123.7(2) ?
    O1A C12A C13A . . 115.0(2) ?
    C11A C12A C13A . . 121.2(2) ?
    C12A C13A C9A . . 115.5(2) ?
    C12A C13A C14A . . 121.1(2) ?
    C9A C13A C14A . . 123.4(2) ?
    C13A C14A H14A . . 109.5 ?
    C13A C14A H14B . . 109.5 ?
    H14A C14A H14B . . 109.5 ?
    C13A C14A H14C . . 109.5 ?
    H14A C14A H14C . . 109.5 ?
    H14B C14A H14C . . 109.5 ?
    O1A C15A C16A . . 106.7(3) ?
    O1A C15A H15A . . 110.4 ?
    C16A C15A H15A . . 110.4 ?
    O1A C15A H15B . . 110.4 ?
    C16A C15A H15B . . 110.4 ?
    H15A C15A H15B . . 108.6 ?
    F3AA C16A F2AA . . 109.73(12) ?
    F3AA C16A F1A . . 85.21(19) ?
    F2AA C16A F1A . . 129.6(2) ?
    F3AA C16A F2A . . 128.2(2) ?
    F1A C16A F2A . . 109.42(12) ?
    F2AA C16A F3A . . 86.66(18) ?
    F1A C16A F3A . . 109.40(13) ?
    F2A C16A F3A . . 109.00(12) ?
    F3AA C16A F1AA . . 109.29(12) ?
    F2AA C16A F1AA . . 109.21(12) ?
    F2A C16A F1AA . . 85.83(17) ?
    F3A C16A F1AA . . 130.4(2) ?
    F3AA C16A C15A . . 107.4(2) ?
    F2AA C16A C15A . . 111.1(3) ?
    F1A C16A C15A . . 109.2(3) ?
    F2A C16A C15A . . 113.2(3) ?
    F3A C16A C15A . . 106.6(3) ?
    F1AA C16A C15A . . 110.1(2) ?
    C1B S1B C8B . . 99.87(11) ?
    C12B O1B C15B . . 118.0(2) ?
    C1B N1B C2B . . 109.11(19) ?
    C1B N1B H1BA . . 125.4 ?
    C2B N1B H1BA . . 125.4 ?
    C1B N2B C7B . . 108.40(19) ?
    C1B N2B H2BA . . 125.8 ?
    C7B N2B H2BA . . 125.8 ?
    C10B N3B C9B . . 117.1(2) ?
    N1B C1B N2B . . 109.6(2) ?
    N1B C1B S1B . . 120.19(17) ?
    N2B C1B S1B . . 130.18(17) ?
    N1B C2B C3B . . 131.1(3) ?
    N1B C2B C7B . . 106.3(2) ?
    C3B C2B C7B . . 122.6(3) ?
    C4B C3B C2B . . 116.0(3) ?
    C4B C3B H3BA . . 122.0 ?
    C2B C3B H3BA . . 122.0 ?
    C3B C4B C5B . . 121.5(3) ?
    C3B C4B H4BA . . 119.2 ?
    C5B C4B H4BA . . 119.2 ?
    C6B C5B C4B . . 122.0(3) ?
    C6B C5B H5BA . . 119.0 ?
    C4B C5B H5BA . . 119.0 ?
    C7B C6B C5B . . 117.0(3) ?
    C7B C6B H6BA . . 121.5 ?
    C5B C6B H6BA . . 121.5 ?
    C6B C7B N2B . . 132.5(3) ?
    C6B C7B C2B . . 120.9(3) ?
    N2B C7B C2B . . 106.6(2) ?
    C9B C8B S1B . . 107.15(16) ?
    C9B C8B H8BA . . 110.3 ?
    S1B C8B H8BA . . 110.3 ?
    C9B C8B H8BB . . 110.3 ?
    S1B C8B H8BB . . 110.3 ?
    H8BA C8B H8BB . . 108.5 ?
    N3B C9B C13B . . 124.2(2) ?
    N3B C9B C8B . . 114.8(2) ?
    C13B C9B C8B . . 121.0(2) ?
    N3B C10B C11B . . 123.8(2) ?
    N3B C10B H10B . . 118.1 ?
    C11B C10B H10B . . 118.1 ?
    C10B C11B C12B . . 117.6(2) ?
    C10B C11B H11B . . 121.2 ?
    C12B C11B H11B . . 121.2 ?
    O1B C12B C13B . . 116.0(2) ?
    O1B C12B C11B . . 123.1(2) ?
    C13B C12B C11B . . 120.8(2) ?
    C12B C13B C9B . . 116.3(2) ?
    C12B C13B C14B . . 121.9(2) ?
    C9B C13B C14B . . 121.8(2) ?
    C13B C14B H14D . . 109.5 ?
    C13B C14B H14E . . 109.5 ?
    H14D C14B H14E . . 109.5 ?
    C13B C14B H14F . . 109.5 ?
    H14D C14B H14F . . 109.5 ?
    H14E C14B H14F . . 109.5 ?
    O1B C15B C16B . . 107.8(2) ?
    O1B C15B H15C . . 110.1 ?
    C16B C15B H15C . . 110.1 ?
    O1B C15B H15D . . 110.1 ?
    C16B C15B H15D . . 110.1 ?
    H15C C15B H15D . . 108.5 ?
    F2BB C16B F3BB . . 109.42(13) ?
    F2BB C16B F1BB . . 109.35(13) ?
    F3BB C16B F1BB . . 109.33(13) ?
    F2BB C16B F3B . . 127.6(2) ?
    F3BB C16B F3B . . 87.8(2) ?
    F3BB C16B F1B . . 140.7(2) ?
    F1BB C16B F1B . . 86.25(16) ?
    F3B C16B F1B . . 109.20(12) ?
    F2BB C16B F2B . . 77.19(18) ?
    F1BB C16B F2B . . 123.6(2) ?
    F3B C16B F2B . . 109.08(12) ?
    F1B C16B F2B . . 109.06(12) ?
    F2BB C16B C15B . . 116.2(3) ?
    F3BB C16B C15B . . 99.7(3) ?
    F1BB C16B C15B . . 112.3(3) ?
    F3B C16B C15B . . 108.5(2) ?
    F1B C16B C15B . . 107.4(2) ?
    F2B C16B C15B . . 113.5(2) ?
loop_
    _geom_torsion_atom_site_label_1
    _geom_torsion_atom_site_label_2
    _geom_torsion_atom_site_label_3
    _geom_torsion_atom_site_label_4
    _geom_torsion_site_symmetry_1
    _geom_torsion_site_symmetry_2
    _geom_torsion_site_symmetry_3
    _geom_torsion_site_symmetry_4
    _geom_torsion
    _geom_torsion_publ_flag
    C6 C1 C2 O2 . . . . 178.1(2) ?
    Cl1 C1 C2 O2 . . . . 2.0(3) ?
    C6 C1 C2 C3 . . . . -1.3(3) ?
    Cl1 C1 C2 C3 . . . . -177.35(14) ?
    O2 C2 C3 O3 . . . . 3.1(3) ?
    C1 C2 C3 O3 . . . . -177.56(19) ?
    O2 C2 C3 C4 . . . . -177.9(2) ?
    C1 C2 C3 C4 . . . . 1.5(3) ?
    O3 C3 C4 C5 . . . . 175.6(2) ?
    C2 C3 C4 C5 . . . . -3.4(3) ?
    O3 C3 C4 Cl2 . . . . 0.4(3) ?
    C2 C3 C4 Cl2 . . . . -178.54(14) ?
    C3 C4 C5 O5 . . . . -175.9(2) ?
    Cl2 C4 C5 O5 . . . . -0.8(3) ?
    C3 C4 C5 C6 . . . . 4.6(3) ?
    Cl2 C4 C5 C6 . . . . 179.79(14) ?
    C2 C1 C6 O6 . . . . -176.2(2) ?
    Cl1 C1 C6 O6 . . . . -0.1(3) ?
    C2 C1 C6 C5 . . . . 2.5(3) ?
    Cl1 C1 C6 C5 . . . . 178.64(14) ?
    O5 C5 C6 O6 . . . . -4.7(3) ?
    C4 C5 C6 O6 . . . . 174.79(19) ?
    O5 C5 C6 C1 . . . . 176.48(19) ?
    C4 C5 C6 C1 . . . . -4.0(3) ?
    C7A N2A C1A N1A . . . . 0.5(2) ?
    C7A N2A C1A S1A . . . . -178.46(17) ?
    C2A N1A C1A N2A . . . . -0.1(2) ?
    C2A N1A C1A S1A . . . . 178.96(15) ?
    C8A S1A C1A N2A . . . . 0.0(2) ?
    C8A S1A C1A N1A . . . . -178.86(18) ?
    C1A N1A C2A C3A . . . . 179.8(3) ?
    C1A N1A C2A C7A . . . . -0.3(2) ?
    N1A C2A C3A C4A . . . . 178.8(3) ?
    C7A C2A C3A C4A . . . . -1.0(4) ?
    C2A C3A C4A C5A . . . . -0.4(5) ?
    C3A C4A C5A C6A . . . . 1.4(6) ?
    C4A C5A C6A C7A . . . . -0.9(5) ?
    C1A N2A C7A C6A . . . . 178.2(3) ?
    C1A N2A C7A C2A . . . . -0.7(2) ?
    C5A C6A C7A N2A . . . . -179.2(3) ?
    C5A C6A C7A C2A . . . . -0.5(4) ?
    N1A C2A C7A N2A . . . . 0.6(2) ?
    C3A C2A C7A N2A . . . . -179.5(2) ?
    N1A C2A C7A C6A . . . . -178.4(2) ?
    C3A C2A C7A C6A . . . . 1.5(4) ?
    C1A S1A C8A C9A . . . . 171.22(17) ?
    C10A N3A C9A C13A . . . . -0.6(4) ?
    C10A N3A C9A C8A . . . . 178.4(2) ?
    S1A C8A C9A N3A . . . . 10.6(3) ?
    S1A C8A C9A C13A . . . . -170.4(2) ?
    C9A N3A C10A C11A . . . . -0.2(4) ?
    N3A C10A C11A C12A . . . . 0.8(5) ?
    C15A O1A C12A C11A . . . . 10.1(5) ?
    C15A O1A C12A C13A . . . . -170.4(3) ?
    C10A C11A C12A O1A . . . . 178.9(3) ?
    C10A C11A C12A C13A . . . . -0.6(4) ?
    O1A C12A C13A C9A . . . . -179.6(2) ?
    C11A C12A C13A C9A . . . . -0.1(4) ?
    O1A C12A C13A C14A . . . . 0.9(4) ?
    C11A C12A C13A C14A . . . . -179.5(3) ?
    N3A C9A C13A C12A . . . . 0.7(4) ?
    C8A C9A C13A C12A . . . . -178.2(2) ?
    N3A C9A C13A C14A . . . . -179.9(3) ?
    C8A C9A C13A C14A . . . . 1.2(4) ?
    C12A O1A C15A C16A . . . . 177.9(2) ?
    O1A C15A C16A F3AA . . . . 175.1(3) ?
    O1A C15A C16A F2AA . . . . -64.9(4) ?
    O1A C15A C16A F1A . . . . 84.2(4) ?
    O1A C15A C16A F2A . . . . -38.0(4) ?
    O1A C15A C16A F3A . . . . -157.8(3) ?
    O1A C15A C16A F1AA . . . . 56.2(4) ?
    C2B N1B C1B N2B . . . . 0.2(3) ?
    C2B N1B C1B S1B . . . . -177.41(16) ?
    C7B N2B C1B N1B . . . . -0.1(2) ?
    C7B N2B C1B S1B . . . . 177.27(18) ?
    C8B S1B C1B N1B . . . . -165.94(18) ?
    C8B S1B C1B N2B . . . . 17.0(2) ?
    C1B N1B C2B C3B . . . . 179.3(3) ?
    C1B N1B C2B C7B . . . . -0.3(3) ?
    N1B C2B C3B C4B . . . . -180.0(3) ?
    C7B C2B C3B C4B . . . . -0.3(5) ?
    C2B C3B C4B C5B . . . . -0.3(6) ?
    C3B C4B C5B C6B . . . . 0.8(7) ?
    C4B C5B C6B C7B . . . . -0.6(6) ?
    C5B C6B C7B N2B . . . . 179.9(3) ?
    C5B C6B C7B C2B . . . . 0.0(5) ?
    C1B N2B C7B C6B . . . . 179.9(3) ?
    C1B N2B C7B C2B . . . . -0.1(3) ?
    N1B C2B C7B C6B . . . . -179.8(2) ?
    C3B C2B C7B C6B . . . . 0.5(4) ?
    N1B C2B C7B N2B . . . . 0.3(3) ?
    C3B C2B C7B N2B . . . . -179.4(3) ?
    C1B S1B C8B C9B . . . . 178.68(17) ?
    C10B N3B C9B C13B . . . . -1.3(4) ?
    C10B N3B C9B C8B . . . . 179.5(3) ?
    S1B C8B C9B N3B . . . . -2.7(3) ?
    S1B C8B C9B C13B . . . . 178.04(19) ?
    C9B N3B C10B C11B . . . . 2.5(5) ?
    N3B C10B C11B C12B . . . . -0.8(5) ?
    C15B O1B C12B C13B . . . . 163.0(3) ?
    C15B O1B C12B C11B . . . . -17.4(4) ?
    C10B C11B C12B O1B . . . . 178.1(3) ?
    C10B C11B C12B C13B . . . . -2.4(5) ?
    O1B C12B C13B C9B . . . . -177.0(2) ?
    C11B C12B C13B C9B . . . . 3.4(4) ?
    O1B C12B C13B C14B . . . . 3.7(4) ?
    C11B C12B C13B C14B . . . . -175.8(3) ?
    N3B C9B C13B C12B . . . . -1.6(4) ?
    C8B C9B C13B C12B . . . . 177.5(2) ?
    N3B C9B C13B C14B . . . . 177.6(3) ?
    C8B C9B C13B C14B . . . . -3.3(4) ?
    C12B O1B C15B C16B . . . . -156.3(2) ?
    O1B C15B C16B F2BB . . . . 34.4(4) ?
    O1B C15B C16B F3BB . . . . -82.9(3) ?
    O1B C15B C16B F1BB . . . . 161.4(2) ?
    O1B C15B C16B F3B . . . . -173.8(2) ?
    O1B C15B C16B F1B . . . . 68.3(3) ?
    O1B C15B C16B F2B . . . . -52.4(3) ?
loop_
    _geom_hbond_atom_site_label_D
    _geom_hbond_atom_site_label_H
    _geom_hbond_atom_site_label_A
    _geom_hbond_site_symmetry_A
    _geom_hbond_distance_DH
    _geom_hbond_distance_HA
    _geom_hbond_distance_DA
    _geom_hbond_angle_DHA
    N1A H1AA O3 . 0.86 1.95 2.749(2) 154.6
    N1A H1AA Cl2 . 0.86 2.96 3.5169(18) 124.6
    N2A H2AA O5 4_665 0.86 1.91 2.737(2) 160.3
    N1B H1BA O2 . 0.86 1.89 2.717(2) 160.2
    N2B H2BA O6 4_665 0.86 1.96 2.766(2) 155.1
    C8A H8AB O5 4_665 0.97 2.50 3.195(3) 127.1
    C8B H8BA O6 4_665 0.97 2.45 3.289(3) 144.6
    C6B H6BA F3AA 2_645 0.93 2.49 3.104(5) 124.2
