# Supplementary material for: Bis(2-{[3-methyl-4-(2,2,2-trifluoro­eth­oxy)-2-pyrid­yl]methyl­sulfan­yl}-1H,3H +-benzimidazolium) 2,5-dichloro-3,6-dioxocyclo­hexa-1,4-diene-1,4-diolate
Source: Acta Crystallogr Sect E Struct Rep Online. 2010 May 29;66(Pt 6):o1507–8. doi: 10.1107/S1600536810019665 (PMC2979375; doi:10.1107/S1600536810019665)
Supplement: Supplementary file 2 [file e-66-o1507-Isup2.hkl]

# 
# h,k,l, Fc-squared, Fo-squared, sigma(Fo-squared) and status flag 
# 
data_I
_shelx_title ' hsy633-b in P2(1)/n' 
_shelx_refln_list_code          4 
_shelx_F_calc_maximum      436.35 
_exptl_crystal_F_000      1872.00 
_reflns_d_resolution_high  0.7893 
 
loop_ 
 _symmetry_equiv_pos_as_xyz 
 'x, y, z' 
 '-x+1/2, y+1/2, -z+1/2' 
 '-x, -y, -z' 
 'x-1/2, -y-1/2, z-1/2' 
 
_cell_length_a     9.4858 
_cell_length_b    23.6316 
_cell_length_c    17.8678 
_cell_angle_alpha  90.000 
_cell_angle_beta  100.206 
_cell_angle_gamma  90.000 
 
_shelx_F_squared_multiplier     1.000 
 
loop_ 
 _refln_index_h 
 _refln_index_k 
 _refln_index_l 
 _refln_F_squared_calc 
 _refln_F_squared_meas 
 _refln_F_squared_sigma 
 _refln_observed_status 
   2   0   0     8258.14     9303.59     39.07 o 
   4   0   0     2082.85     2233.64     24.83 o 
   6   0   0     1671.53     1723.41     38.54 o 
   8   0   0       48.11       26.78      6.00 o 
  10   0   0      268.68      300.66     14.30 o 
   1   1   0     1625.92     1526.56     11.82 o 
   2   1   0    28752.39    27697.70    187.26 o 
   3   1   0     6461.18     6352.80     28.16 o 
   4   1   0    25025.89    25120.61     69.02 o 
   5   1   0     2669.04     2836.08     28.17 o 
   6   1   0     2565.33     2693.66     23.19 o 
   7   1   0       12.76       19.52      7.05 o 
   8   1   0      340.05      284.90      5.42 o 
   9   1   0       62.83       56.31      4.38 o 
  10   1   0     1461.78     1524.56     13.95 o 
  11   1   0        2.21       -0.01      4.99 o 
   1   2   0      240.90      154.58      5.25 o 
   2   2   0    48573.04    47454.30    372.36 o 
   3   2   0     1670.71     1756.08     15.52 o 
   4   2   0     1106.82      995.75     15.30 o 
   5   2   0     1010.29      964.66     11.73 o 
   6   2   0     1650.31     1637.79     20.59 o 
   7   2   0      181.84      208.72     11.04 o 
   8   2   0       23.67       16.44      3.48 o 
   9   2   0       47.04       50.83      4.30 o 
  10   2   0      210.53      244.02      6.03 o 
  11   2   0       35.17       36.37      6.17 o 
   1   3   0      198.82      253.92      7.05 o 
   2   3   0    17625.93    17713.48     60.40 o 
   3   3   0     2010.52     1858.15     34.11 o 
   4   3   0     8663.86     9743.92     45.55 o 
   5   3   0      347.21      395.63      8.25 o 
   6   3   0      626.15      624.95     13.14 o 
   7   3   0      593.48      558.46     16.58 o 
   8   3   0       73.19       60.85      4.78 o 
   9   3   0      125.39      106.66      4.75 o 
  10   3   0      315.51      303.32      7.62 o 
  11   3   0        6.42        6.47      5.94 o 
   0   4   0    54225.39    55439.67    342.75 o 
   1   4   0     3949.42     4389.10     27.64 o 
   2   4   0     4043.35     4429.80     32.50 o 
   3   4   0     3112.96     3062.95     22.92 o 
   4   4   0     1870.89     1533.83     14.93 o 
   5   4   0       45.78       71.53      7.83 o 
   6   4   0     3248.59     2978.34     32.19 o 
   7   4   0        5.58        5.41      8.95 o 
   8   4   0     1125.88     1039.51     13.96 o 
   9   4   0      152.77      167.91      5.93 o 
  10   4   0        0.17        3.83      4.74 o 
  11   4   0       29.63       24.83      6.34 o 
   1   5   0     1560.57     1877.13     20.37 o 
   2   5   0      732.49      817.15     16.03 o 
   3   5   0     1574.87     1433.18     23.30 o 
   4   5   0     1914.31     2130.08     23.07 o 
   5   5   0     3133.09     3113.15     31.63 o 
   6   5   0     1227.34     1225.32     56.97 o 
   7   5   0       10.75        8.92     15.51 o 
   8   5   0       43.57       55.86      4.85 o 
   9   5   0      114.81      125.77      5.58 o 
  10   5   0        8.28       10.24      5.83 o 
  11   5   0       35.16       30.85      6.25 o 
   0   6   0      212.73      183.26      4.23 o 
   1   6   0     3513.21     3384.91    185.65 o 
   2   6   0        3.99        6.15      7.22 o 
   3   6   0     1941.76     2267.61     21.20 o 
   4   6   0       96.41      194.26     12.76 o 
   5   6   0      848.37      831.89     15.25 o 
   6   6   0      363.60      480.02     40.29 o 
   7   6   0     1931.52     1758.29     19.53 o 
   8   6   0      276.64      288.40      9.65 o 
   9   6   0      222.91      220.01      7.11 o 
  10   6   0        8.96       12.07      8.80 o 
  11   6   0        2.49        5.46      5.56 o 
   1   7   0      161.08      183.13     14.45 o 
   2   7   0      425.55      314.75      8.70 o 
   3   7   0      181.68      162.12      8.46 o 
   4   7   0        0.06       35.65     11.16 o 
   5   7   0      703.15      624.03     22.08 o 
   6   7   0       11.05       30.37      8.09 o 
   7   7   0        2.35        1.09      3.49 o 
   8   7   0      265.05      224.23      7.32 o 
   9   7   0       31.63       31.71      5.15 o 
  10   7   0       90.43       98.52      9.87 o 
  11   7   0        1.51       -0.18      5.40 o 
   0   8   0    13873.47    13536.65    106.77 o 
   1   8   0       51.71       36.53      2.99 o 
   2   8   0       67.96       68.46      6.75 o 
   3   8   0     5132.97     4397.06     75.68 o 
   4   8   0     1229.09     1229.33     27.70 o 
   5   8   0     3409.30     3589.03     48.93 o 
   6   8   0       70.05       60.85     12.88 o 
   7   8   0      329.52      295.26      7.04 o 
   8   8   0        7.95        7.60      4.31 o 
   9   8   0      135.91      134.99      7.97 o 
  10   8   0       42.90       39.14      8.64 o 
  11   8   0        0.30       -0.06      5.14 o 
   1   9   0      628.83      659.61      9.41 o 
   2   9   0     4508.24     4604.95     28.43 o 
   3   9   0     2243.41     2326.28     36.37 o 
   4   9   0     1042.57      852.34     24.64 o 
   5   9   0     1644.71     1613.73     34.71 o 
   6   9   0       55.11       31.53     12.83 o 
   7   9   0       37.87       40.90      3.77 o 
   8   9   0        2.63        5.80      4.31 o 
   9   9   0      130.31      133.71      8.00 o 
  10   9   0        2.05        3.90      7.71 o 
  11   9   0        7.35        7.43      4.60 o 
   0  10   0     2751.06     3565.40     31.21 o 
   1  10   0       42.66       12.54      4.71 o 
   2  10   0      190.56      196.58      7.12 o 
   3  10   0       65.01       95.79      6.08 o 
   4  10   0       50.84      118.91     13.25 o 
   5  10   0     1255.94     1257.16     31.84 o 
   6  10   0      457.49      431.05     21.99 o 
   7  10   0      626.65      616.29      7.73 o 
   8  10   0       53.68       32.23      4.57 o 
   9  10   0       47.69       45.03      6.69 o 
  10  10   0        0.70       -0.30      7.69 o 
  11  10   0        6.56        6.74      4.10 o 
   1  11   0       93.92      157.63      5.11 o 
   2  11   0     3252.07     3415.23     23.26 o 
   3  11   0     5127.99     5225.10     29.80 o 
   4  11   0       21.76       24.24     11.42 o 
   5  11   0      825.32      796.37     27.12 o 
   6  11   0      309.16      282.27      8.79 o 
   7  11   0      330.06      281.61      5.89 o 
   8  11   0      236.97      230.70      9.82 o 
   9  11   0       28.38       21.79      6.24 o 
  10  11   0       48.00       53.64      8.27 o 
  11  11   0       25.18       26.04      3.39 o 
   0  12   0     2606.53     2679.28     35.89 o 
   1  12   0       25.27       12.66      3.84 o 
   2  12   0     2052.85     2443.36     21.69 o 
   3  12   0     2119.71     2132.85     52.74 o 
   4  12   0        6.12        0.97     11.54 o 
   5  12   0      488.03      494.45     23.46 o 
   6  12   0       22.58       22.02      4.72 o 
   7  12   0      150.84      125.28      8.42 o 
   8  12   0      192.34      187.44      9.14 o 
   9  12   0       17.24       19.25      5.98 o 
  10  12   0        0.39       -0.96      6.53 o 
   1  13   0      513.19      532.28     13.01 o 
   2  13   0      748.33      881.25     18.04 o 
   3  13   0      866.10      764.91     17.73 o 
   4  13   0      259.30      331.52     18.90 o 
   5  13   0       26.20       11.11     13.06 o 
   6  13   0       42.73       26.47      5.50 o 
   7  13   0        4.41       12.20      6.91 o 
   8  13   0       78.32       81.50      7.57 o 
   9  13   0        0.39       -0.52      5.68 o 
  10  13   0      267.40      289.57      9.40 o 
   0  14   0     4896.51     4915.81     53.02 o 
   1  14   0      107.63      110.99     10.29 o 
   2  14   0      121.99      128.84      8.74 o 
   3  14   0      457.83      368.13     13.85 o 
   4  14   0       53.67       79.42     13.29 o 
   5  14   0      200.64      181.61      6.28 o 
   6  14   0        0.31        0.25      5.35 o 
   7  14   0       39.15       33.72     10.17 o 
   8  14   0      429.57      405.76     17.25 o 
   9  14   0       12.91       12.46      6.41 o 
  10  14   0       30.22       31.80      5.46 o 
   1  15   0       41.71       35.16      7.55 o 
   2  15   0      232.40      178.27      9.91 o 
   3  15   0      182.71      104.78     12.37 o 
   4  15   0       12.91       12.08     12.16 o 
   5  15   0      530.63      493.28     12.91 o 
   6  15   0      148.65      125.35     11.42 o 
   7  15   0      430.80      453.96     16.24 o 
   8  15   0       23.69       21.19      6.34 o 
   9  15   0       43.45       57.71      5.41 o 
  10  15   0      231.36      252.73      6.19 o 
   0  16   0       26.70       25.89      9.80 o 
   1  16   0      817.68      808.89     17.79 o 
   2  16   0      113.73      121.44      9.21 o 
   3  16   0        4.64       -2.70     12.73 o 
   4  16   0        7.54        7.54      4.30 o 
   5  16   0      904.02      798.43     18.34 o 
   6  16   0      251.69      279.81      9.95 o 
   7  16   0        0.93        3.95      8.27 o 
   8  16   0      163.12      142.26      7.53 o 
   9  16   0       70.80       66.64      5.03 o 
   1  17   0       82.37       52.97      8.99 o 
   2  17   0        4.63       -7.38     11.51 o 
   3  17   0        4.45        5.24      4.89 o 
   4  17   0      106.65       93.93      7.69 o 
   5  17   0       20.55       13.07      5.27 o 
   6  17   0       36.80       38.74      5.60 o 
   7  17   0      500.43      483.73     16.16 o 
   8  17   0      176.98      202.87      7.50 o 
   9  17   0       13.22       17.07      3.47 o 
   0  18   0      281.24      260.33     16.69 o 
   1  18   0      119.81      102.90     12.13 o 
   2  18   0      673.50      620.91     11.33 o 
   3  18   0      624.95      551.20     16.03 o 
   4  18   0      307.60      309.59      9.30 o 
   5  18   0      285.41      294.48     10.59 o 
   6  18   0       34.46       25.68      6.53 o 
   7  18   0       17.37       16.10      5.67 o 
   8  18   0       60.78       76.42      5.61 o 
   9  18   0       11.47       11.49      4.95 o 
   1  19   0       56.83       56.97      4.02 o 
   2  19   0     2339.77     2096.07     31.87 o 
   3  19   0      432.08      375.21      9.41 o 
   4  19   0      106.94      116.02      6.71 o 
   5  19   0      823.48      634.91     26.64 o 
   6  19   0       10.45        7.03      6.38 o 
   7  19   0        0.33       -1.05     10.08 o 
   8  19   0       28.01       23.52      7.88 o 
   9  19   0        6.13        6.77      3.58 o 
   0  20   0      972.76      999.22     17.86 o 
   1  20   0        9.87       13.32      3.83 o 
   2  20   0       74.41       60.81      5.03 o 
   3  20   0      207.46      219.02      6.60 o 
   4  20   0      168.63      130.11      6.97 o 
   5  20   0       70.45       86.91      7.92 o 
   6  20   0       50.16       45.87      6.62 o 
   7  20   0       47.11       48.80     10.53 o 
   8  20   0        0.11        1.40      6.50 o 
   1  21   0      186.06      154.51     11.46 o 
   2  21   0       29.14       20.62      4.67 o 
   3  21   0       29.08       25.32      5.58 o 
   4  21   0       67.07       58.65      7.25 o 
   5  21   0       19.26       21.88      6.83 o 
   6  21   0        7.59       13.42      5.83 o 
   7  21   0        7.07       -0.35      8.81 o 
   8  21   0        6.90        6.79      3.56 o 
   0  22   0      603.59      572.91     36.97 o 
   1  22   0      241.74      183.70      7.37 o 
   2  22   0        5.32        4.84      4.47 o 
   3  22   0        5.57        3.83      5.17 o 
   4  22   0        8.03        6.24      6.37 o 
   5  22   0        1.37       -0.16      6.21 o 
   6  22   0      126.63      136.15      9.62 o 
   7  22   0        8.48        7.31      7.83 o 
   8  22   0       16.68       15.56      3.49 o 
   1  23   0      104.47      106.77      6.19 o 
   2  23   0      650.80      607.28     10.20 o 
   3  23   0       54.03       45.44      7.36 o 
   4  23   0       58.75       36.50      6.93 o 
   5  23   0      111.85       91.24      7.02 o 
   6  23   0       79.74       61.03      7.55 o 
   7  23   0        7.44        7.49      3.95 o 
   0  24   0       80.25       87.94      8.56 o 
   1  24   0       59.31       62.46      5.76 o 
   2  24   0        0.20       -0.76      5.15 o 
   3  24   0      144.34      142.63      9.17 o 
   4  24   0       18.33       23.21      4.88 o 
   5  24   0       43.94       63.50      4.79 o 
   6  24   0       91.91       92.83      5.65 o 
   1  25   0        8.09        4.51      5.96 o 
   2  25   0        4.17        3.95      6.14 o 
   3  25   0        0.08        0.34      6.03 o 
   4  25   0       14.69       13.15      5.83 o 
   5  25   0        3.56        7.65      3.58 o 
   6  25   0       61.68       62.45      5.36 o 
   0  26   0       47.82       61.30      9.10 o 
   1  26   0       34.67       41.86      4.89 o 
   2  26   0        4.41        4.78      5.78 o 
   3  26   0       73.76       74.79      6.45 o 
   4  26   0        3.96        2.90      4.93 o 
   5  26   0       84.96       72.67      6.59 o 
   1  27   0       20.32       25.55      5.68 o 
   2  27   0        0.47        2.42      5.22 o 
   3  27   0       35.59       37.14      5.26 o 
   4  27   0        0.68        1.28      3.86 o 
   5  27   0       41.51       33.41      5.13 o 
   0  28   0      124.20      155.25      5.86 o 
   1  28   0       29.43       32.19      5.04 o 
   2  28   0        0.10       -2.44      4.23 o 
   3  28   0        2.86        1.70      3.43 o 
   4  28   0        6.40        8.37      4.16 o 
   1  29   0        2.19        1.07      2.86 o 
   2  29   0       13.15       11.22      4.74 o 
 -11   0   1       51.81       50.73      5.82 o 
  -9   0   1      655.43      646.22     12.28 o 
  -7   0   1      430.73      363.85     20.41 o 
  -5   0   1     7987.00     8684.89    108.56 o 
  -3   0   1     1420.26     1531.01     18.02 o 
  -1   0   1      981.79      782.24      5.94 o 
   3   0   1     5070.60     5893.95    155.23 o 
   5   0   1      103.62       39.46      7.06 o 
   7   0   1      662.39      739.80     26.54 o 
   9   0   1      195.85      215.65      8.86 o 
  11   0   1        1.36       -3.05      4.59 o 
 -11   1   1        0.65       -4.74      5.38 o 
 -10   1   1       71.87       86.49      4.83 o 
  -9   1   1       71.33       75.33      4.11 o 
  -8   1   1      215.48      190.15      4.93 o 
  -7   1   1       24.96       33.20      8.47 o 
  -6   1   1     1068.05     1203.56     18.83 o 
  -5   1   1     4258.27     4795.69     25.59 o 
  -4   1   1     2193.39     2338.24     20.18 o 
  -3   1   1     3529.14     3640.69     19.15 o 
  -2   1   1     1725.90     1496.43     20.43 o 
  -1   1   1     1269.93     1579.90     14.98 o 
   1   1   1     1939.64     2191.14     16.71 o 
   2   1   1     4350.79     3878.44     20.27 o 
   3   1   1    13779.53    14239.86     46.29 o 
   4   1   1       19.61       19.43      4.77 o 
   5   1   1      278.37      354.06      8.14 o 
   6   1   1       43.95       72.01      5.90 o 
   7   1   1      277.81      301.18     13.04 o 
   8   1   1       38.58       34.10      3.92 o 
   9   1   1      260.87      278.83      6.72 o 
  10   1   1       29.90       35.15      6.01 o 
  11   1   1        0.17       -0.95      3.26 o 
 -11   2   1       30.62       21.55      6.13 o 
 -10   2   1       33.90       44.22      4.54 o 
  -9   2   1      526.02      584.56      7.74 o 
  -8   2   1        4.74        0.18      3.46 o 
  -7   2   1       68.60       54.91      8.02 o 
  -6   2   1      134.70      108.83      7.41 o 
  -5   2   1        2.80        6.11      4.31 o 
  -4   2   1      112.12      206.49      6.28 o 
  -2   2   1     2849.10     3136.27     24.21 o 
  -1   2   1     7251.56     7925.46     28.49 o 
   0   2   1     5521.99     6693.72     19.07 o 
   1   2   1     3237.20     3057.82     20.78 o 
   2   2   1      170.77      247.83      9.91 o 
   3   2   1    11842.48    11892.20     50.54 o 
   4   2   1       48.82       41.67      4.95 o 
   5   2   1      557.19      560.97      9.76 o 
   6   2   1     1021.25     1205.09     14.73 o 
   7   2   1     1755.06     1638.82     34.54 o 
   8   2   1       61.34       64.02      4.36 o 
   9   2   1      130.11      143.86      5.74 o 
  10   2   1      541.91      599.21     19.31 o 
  11   2   1        0.26        0.59      5.41 o 
 -11   3   1       29.11       30.15      6.34 o 
 -10   3   1      322.82      291.04      8.61 o 
  -9   3   1        7.86       10.87      4.53 o 
  -8   3   1     1032.23     1012.17      9.62 o 
  -7   3   1      148.28      146.60     10.98 o 
  -6   3   1     1163.90     1196.96     16.80 o 
  -5   3   1      346.76      338.20      8.32 o 
  -4   3   1     5941.92     6107.96     33.61 o 
  -3   3   1     2727.97     2312.22     16.05 o 
  -2   3   1     1132.24     1286.01     16.47 o 
  -1   3   1     2217.02     2707.59     19.42 o 
   0   3   1      551.37      683.64      5.57 o 
   1   3   1      478.33      596.02     13.69 o 
   2   3   1       72.45       79.10      8.46 o 
   3   3   1      557.77      441.31     10.13 o 
   4   3   1     9235.91     8822.75     42.84 o 
   5   3   1     1308.95     1163.81     13.16 o 
   6   3   1        8.19        8.33      5.44 o 
   7   3   1       73.54       81.94      9.38 o 
   8   3   1      435.40      462.08      8.83 o 
   9   3   1       26.31       44.40      4.67 o 
  10   3   1       70.48       70.51      6.19 o 
  11   3   1        6.47        2.59      5.53 o 
 -11   4   1       13.56       11.36      6.24 o 
 -10   4   1       35.40       30.27      5.21 o 
  -9   4   1      172.24      180.25      6.10 o 
  -8   4   1      194.21      181.04      5.26 o 
  -7   4   1       47.91       61.70      9.32 o 
  -6   4   1        1.53        2.16      5.91 o 
  -5   4   1      505.82      609.91     13.92 o 
  -4   4   1       60.75       62.73      5.71 o 
  -3   4   1       10.08        8.56      2.92 o 
  -2   4   1     2116.94     2166.57     22.57 o 
  -1   4   1     8450.28    10244.03     86.52 o 
   0   4   1    11940.58    13284.09     44.81 o 
   1   4   1        4.15        9.09      2.68 o 
   2   4   1      568.63      363.25     11.75 o 
   3   4   1       21.52        8.65      5.45 o 
   4   4   1      656.28      792.64     11.91 o 
   5   4   1     1667.09     1576.86     15.29 o 
   6   4   1     1459.84     1334.15     45.07 o 
   7   4   1     1307.63     1350.72     24.13 o 
   8   4   1        0.76        5.21      3.85 o 
   9   4   1       23.26       24.71      3.97 o 
  10   4   1      658.84      663.71     17.01 o 
  11   4   1        3.60        2.15      5.49 o 
 -11   5   1       12.12        8.50      5.89 o 
 -10   5   1      424.01      483.10     13.59 o 
  -9   5   1        1.31       -2.29      4.35 o 
  -8   5   1       14.05        9.24      3.75 o 
  -7   5   1     1515.57     1630.98     37.52 o 
  -6   5   1     1265.93     1018.51     16.05 o 
  -5   5   1       40.64       73.22      9.30 o 
  -4   5   1     6426.15     7186.23     39.91 o 
  -3   5   1     7976.50     7810.75     39.34 o 
  -2   5   1      244.44      258.29      9.77 o 
  -1   5   1     6945.75     7931.04     65.69 o 
   0   5   1       36.33       57.41      3.90 o 
   1   5   1      568.85      606.56     11.67 o 
   2   5   1     4233.37     3960.18     33.98 o 
   3   5   1      450.43      472.06     15.56 o 
   4   5   1     6517.55     7848.04     81.51 o 
   5   5   1      782.76      767.68     41.66 o 
   6   5   1      904.12      915.91     34.89 o 
   7   5   1       41.31       36.94      4.23 o 
   8   5   1       68.13       68.85      4.39 o 
   9   5   1        4.88        3.66      4.16 o 
  10   5   1      351.41      369.89     13.74 o 
  11   5   1       21.71       26.77      5.86 o 
 -11   6   1       36.86       30.65      6.43 o 
 -10   6   1      543.07      526.89     10.95 o 
  -9   6   1        2.61       -0.03      4.39 o 
  -8   6   1      527.20      445.37     10.08 o 
  -7   6   1        1.94        0.24      6.67 o 
  -6   6   1     1792.66     1633.95     33.35 o 
  -5   6   1     3811.44     3476.31     44.01 o 
  -4   6   1       15.18        3.57      5.28 o 
  -3   6   1     1194.13     1595.05     25.17 o 
  -2   6   1      194.45      246.77     10.45 o 
  -1   6   1      640.54      552.71      8.09 o 
   0   6   1   120092.66   116552.70   1564.48 o 
   1   6   1      905.60      946.98     11.54 o 
   2   6   1     6681.30     6914.16     46.91 o 
   3   6   1     4579.69     4137.07     41.81 o 
   4   6   1      131.80      124.73     12.70 o 
   5   6   1     1091.06     1289.99     66.18 o 
   6   6   1     1804.05     1820.51    131.33 o 
   7   6   1      885.02      792.32     16.18 o 
   8   6   1        1.17        5.41      4.15 o 
   9   6   1        1.83        1.48      4.19 o 
  10   6   1       11.65        6.97      8.50 o 
  11   6   1        1.10        3.18      5.11 o 
 -11   7   1       25.04       29.03      5.86 o 
 -10   7   1      250.27      253.95      9.40 o 
  -9   7   1        0.33       -3.60      4.21 o 
  -8   7   1      240.77      248.29      7.25 o 
  -7   7   1       33.59       31.79      4.34 o 
  -6   7   1      138.51      170.70     13.92 o 
  -5   7   1     1327.67     1241.11     28.25 o 
  -4   7   1     5016.17     4961.29    186.43 o 
  -3   7   1      352.59      481.85     15.83 o 
  -2   7   1     1211.94     1278.63     27.37 o 
  -1   7   1     7976.27     9459.03     51.66 o 
   0   7   1    18769.64    19643.21     40.33 o 
   1   7   1      463.94      526.11      7.03 o 
   2   7   1       37.68       47.55      5.94 o 
   3   7   1        2.69        5.42      9.47 o 
   4   7   1     8066.71     7941.57     66.40 o 
   5   7   1        0.15        0.69      6.71 o 
   6   7   1     1042.74     1005.36     42.65 o 
   7   7   1        5.33        2.56      3.42 o 
   8   7   1       45.05       27.67      4.64 o 
   9   7   1       77.77       76.17      7.15 o 
  10   7   1      269.22      265.31     12.19 o 
  11   7   1        0.25        3.97      5.07 o 
 -11   8   1        0.30        0.29      5.12 o 
 -10   8   1      230.31      253.59     12.28 o 
  -9   8   1       43.47       35.03      5.41 o 
  -8   8   1      420.10      342.32      8.37 o 
  -7   8   1       10.49        9.03      4.26 o 
  -6   8   1      412.43      369.45     18.83 o 
  -5   8   1      383.51      406.20     18.88 o 
  -4   8   1     1901.39     1544.75     29.68 o 
  -3   8   1     3302.17     3296.09     85.28 o 
  -2   8   1      417.41      452.38     10.77 o 
  -1   8   1      585.33      439.24      9.58 o 
   0   8   1     4805.48     5464.25     34.80 o 
   1   8   1      656.37      580.40      6.76 o 
   2   8   1     3774.56     3592.14    108.98 o 
   3   8   1      231.00      189.51     13.49 o 
   4   8   1      239.75      245.80     15.93 o 
   5   8   1      339.68      361.42     18.60 o 
   6   8   1      895.72      974.29     79.17 o 
   7   8   1       62.69       85.09      4.12 o 
   8   8   1        2.69       11.88      4.30 o 
   9   8   1       27.21       17.93      6.44 o 
  10   8   1       69.67       92.37      9.21 o 
  11   8   1        7.60        8.61      4.65 o 
 -11   9   1       86.74      112.78      6.56 o 
 -10   9   1       96.89      119.10     10.00 o 
  -9   9   1        3.13       -1.05      4.76 o 
  -8   9   1       60.18       84.59      5.08 o 
  -7   9   1      551.87      567.57     19.54 o 
  -6   9   1      362.00      379.41     19.21 o 
  -5   9   1      728.78     1020.33     27.70 o 
  -4   9   1      923.40      919.41     17.51 o 
  -3   9   1     5573.50     5795.12     57.24 o 
  -2   9   1     1515.98     1395.35     15.67 o 
  -1   9   1     8469.53     8846.96     39.12 o 
   0   9   1     7918.59     9031.09     61.39 o 
   1   9   1      849.29     1086.22     11.03 o 
   2   9   1      473.33      494.39     11.96 o 
   3   9   1       31.64       34.07     11.05 o 
   4   9   1     2202.29     1975.53     36.26 o 
   5   9   1       40.65       49.65     12.65 o 
   6   9   1       72.62      106.63      9.24 o 
   7   9   1      120.04      115.62      4.62 o 
   8   9   1       18.44       22.19      5.36 o 
   9   9   1       72.75       79.58      7.97 o 
  10   9   1      252.36      258.76     11.12 o 
  11   9   1       10.68       18.00      4.31 o 
 -11  10   1        5.51        5.32      4.51 o 
 -10  10   1        1.31        2.61      7.55 o 
  -9  10   1       61.49       59.45     10.42 o 
  -8  10   1        2.68        3.00      4.28 o 
  -7  10   1       72.03       61.78      4.74 o 
  -6  10   1       42.73       34.43     11.00 o 
  -5  10   1        0.20       -4.78     11.05 o 
  -4  10   1      230.92      331.07     12.15 o 
  -3  10   1     1455.83     1920.15     29.92 o 
  -2  10   1       41.54       64.50      5.37 o 
  -1  10   1      574.05      692.04      9.25 o 
   0  10   1     9865.22    10154.47     59.49 o 
   1  10   1     1187.39      918.49     12.01 o 
   2  10   1      130.39      180.83      7.11 o 
   3  10   1      343.43      425.99     13.41 o 
   4  10   1     2880.80     2806.93     43.95 o 
   5  10   1      472.59      433.84     21.52 o 
   6  10   1      608.37      536.31     23.61 o 
   7  10   1      368.29      350.49      6.85 o 
   8  10   1      491.82      492.54     12.68 o 
   9  10   1       62.52       64.70      8.12 o 
  10  10   1      101.98      115.34      8.89 o 
  11  10   1       14.81       10.53      3.36 o 
 -11  11   1        0.61        1.82      3.61 o 
 -10  11   1       34.39       26.98      7.65 o 
  -9  11   1       12.10       17.58      9.37 o 
  -8  11   1      475.44      437.98      8.00 o 
  -7  11   1      585.00      585.21     17.94 o 
  -6  11   1     1364.56     1247.24     18.69 o 
  -5  11   1      603.84      618.10     23.66 o 
  -4  11   1      259.69      367.44     13.28 o 
  -3  11   1       10.21        6.75      6.87 o 
  -2  11   1     1261.70     1493.70     15.43 o 
  -1  11   1     2055.22     2263.51     22.08 o 
   0  11   1     3551.27     3868.55     28.66 o 
   1  11   1       22.76       55.68      6.61 o 
   2  11   1     4138.50     4081.43     40.16 o 
   3  11   1      647.71      766.67     12.86 o 
   4  11   1       53.08      129.62     15.73 o 
   5  11   1      848.01      886.85     28.36 o 
   6  11   1       98.42       70.80      4.36 o 
   7  11   1        0.12        0.65      4.30 o 
   8  11   1      557.08      617.01     13.08 o 
   9  11   1      114.94      130.99      7.55 o 
  10  11   1      200.20      222.13      9.70 o 
 -10  12   1      243.78      243.03     10.29 o 
  -9  12   1       83.44      105.23     10.80 o 
  -8  12   1       87.23       87.75      6.57 o 
  -7  12   1      422.78      394.34     11.18 o 
  -6  12   1      189.53      183.64      5.55 o 
  -5  12   1       30.33       13.10     11.09 o 
  -4  12   1        3.95       12.18      7.97 o 
  -3  12   1      549.39      662.42     38.40 o 
  -2  12   1     3790.62     4295.17     31.83 o 
  -1  12   1     1350.43     1534.27     15.72 o 
   0  12   1      251.48      257.90      9.77 o 
   1  12   1     1000.59     1139.79     14.39 o 
   2  12   1     3657.37     3817.81     31.52 o 
   3  12   1        0.39       36.12      8.52 o 
   4  12   1     3000.11     2965.93     47.77 o 
   5  12   1      579.48      625.89     25.95 o 
   6  12   1      110.07       90.20      5.51 o 
   7  12   1      161.60      141.86      7.10 o 
   8  12   1      190.38      190.14      9.03 o 
   9  12   1       67.93       67.36      6.56 o 
  10  12   1       92.26      101.63      7.49 o 
 -10  13   1       12.72       10.19      6.40 o 
  -9  13   1       43.30       41.27      9.15 o 
  -8  13   1        2.61       16.03      6.81 o 
  -7  13   1      109.52       94.37     11.39 o 
  -6  13   1       60.23       49.75      5.30 o 
  -5  13   1     1240.78     1014.89     30.52 o 
  -4  13   1       84.65       67.24      9.06 o 
  -3  13   1        3.94       -1.59      7.48 o 
  -2  13   1       57.19       60.63      5.20 o 
  -1  13   1     1981.89     1937.51     22.83 o 
   0  13   1     2215.25     2502.04     25.84 o 
   1  13   1       17.87       19.42      5.70 o 
   2  13   1      513.37      629.96     12.23 o 
   3  13   1     7815.92     8120.62     72.24 o 
   4  13   1      316.48      385.74     21.17 o 
   5  13   1      664.31      706.14     28.16 o 
   6  13   1        2.30       -1.41      5.06 o 
   7  13   1        8.70        9.58      5.56 o 
   8  13   1      181.74      182.97      9.04 o 
   9  13   1       84.02      100.50      6.79 o 
  10  13   1       73.45       66.27      6.31 o 
 -10  14   1      101.02       90.18      6.82 o 
  -9  14   1       47.39       65.37      8.85 o 
  -8  14   1       55.87       56.27      7.24 o 
  -7  14   1      493.38      514.92     17.90 o 
  -6  14   1        4.66        1.36      5.24 o 
  -5  14   1       27.04       20.15      4.69 o 
  -4  14   1       23.87       37.64      7.18 o 
  -3  14   1      562.31      721.97     24.90 o 
  -2  14   1      233.50      304.56      8.39 o 
  -1  14   1     1124.95     1230.99     22.65 o 
   0  14   1        8.29       25.08      6.80 o 
   1  14   1      277.60      317.32     11.72 o 
   2  14   1       32.39       19.29      5.87 o 
   3  14   1       81.41      109.16      9.41 o 
   4  14   1       28.51       35.89     12.84 o 
   5  14   1        3.00        7.82      4.66 o 
   6  14   1       33.90       24.37      5.60 o 
   7  14   1        3.75       -2.27      6.96 o 
   8  14   1       10.41       18.46      6.77 o 
   9  14   1       54.29       65.48      6.02 o 
  10  14   1       15.72       12.04      4.49 o 
 -10  15   1       28.47       43.57      4.69 o 
  -9  15   1        2.05        1.22      6.82 o 
  -8  15   1      491.23      574.67     11.79 o 
  -7  15   1       26.10       29.52      9.45 o 
  -6  15   1      831.62      778.52     30.69 o 
  -5  15   1     1689.52     1712.28     31.04 o 
  -4  15   1      111.86       83.21     11.30 o 
  -3  15   1      264.86      296.68     18.83 o 
  -2  15   1      255.75      279.21     17.25 o 
  -1  15   1       15.37       30.54      7.27 o 
   0  15   1     2787.33     2782.59     29.77 o 
   1  15   1      472.11      469.45     14.35 o 
   2  15   1      239.15      240.35      9.09 o 
   3  15   1     1226.16      982.48     29.28 o 
   4  15   1      187.13      168.40     16.82 o 
   5  15   1      235.42      209.05      6.90 o 
   6  15   1      312.51      265.77      8.18 o 
   7  15   1      254.17      269.54     10.10 o 
   8  15   1       46.06       41.23      6.56 o 
   9  15   1       69.26       70.80      5.49 o 
  -9  16   1       44.30       40.17      6.82 o 
  -8  16   1      100.14       90.48      7.12 o 
  -7  16   1      291.47      334.53     14.27 o 
  -6  16   1      188.04      187.91      7.21 o 
  -5  16   1      778.96      705.95     14.65 o 
  -4  16   1       64.75       75.01      5.62 o 
  -3  16   1      254.45      229.62     18.51 o 
  -2  16   1       88.77       70.28     13.86 o 
  -1  16   1      884.95      759.68     16.93 o 
   0  16   1       61.57       54.09      7.84 o 
   1  16   1      179.71      155.41      9.93 o 
   2  16   1     4214.25     4305.47    128.39 o 
   3  16   1      875.67      824.64     28.79 o 
   4  16   1     1060.03      906.75     26.84 o 
   5  16   1       54.23       28.31      5.90 o 
   6  16   1      127.30      119.14     10.35 o 
   7  16   1      148.88      172.24     10.84 o 
   8  16   1       72.53       56.89      6.44 o 
   9  16   1       14.72        9.58      4.33 o 
  -9  17   1        4.97        8.86      3.97 o 
  -8  17   1      635.25      654.83     11.07 o 
  -7  17   1       12.36       15.58      8.27 o 
  -6  17   1      372.76      333.87     25.55 o 
  -5  17   1      315.44      292.31      8.04 o 
  -4  17   1       10.89       11.25      4.39 o 
  -3  17   1      700.11      680.86     12.64 o 
  -2  17   1     1493.37     1440.92     36.30 o 
  -1  17   1        3.65       17.60      7.64 o 
   0  17   1     1074.16     1006.04     20.29 o 
   1  17   1      595.25      514.60     19.88 o 
   2  17   1      777.56      698.36     17.51 o 
   3  17   1      178.18      180.98      5.67 o 
   4  17   1      342.05      350.63     12.39 o 
   5  17   1      113.85      135.50      8.33 o 
   6  17   1      231.70      250.32      9.73 o 
   7  17   1        3.56        3.41      6.11 o 
   8  17   1       59.96       77.15      6.05 o 
   9  17   1       39.80       35.62      3.45 o 
  -9  18   1        0.18        0.58      3.55 o 
  -8  18   1      126.74      143.62      6.49 o 
  -7  18   1        2.92        7.59      7.32 o 
  -6  18   1       18.55       27.52      5.25 o 
  -5  18   1        1.36        8.13      5.20 o 
  -4  18   1       33.81       31.73      4.69 o 
  -3  18   1      876.66      836.61     15.30 o 
  -2  18   1     1637.30     1547.94     25.82 o 
  -1  18   1      297.99      287.67     20.66 o 
   0  18   1      331.83      275.05     12.84 o 
   1  18   1       78.19       93.48     10.67 o 
   2  18   1        6.52        8.25      4.72 o 
   3  18   1      261.01      254.93     13.11 o 
   4  18   1        9.35       11.11      5.54 o 
   5  18   1      420.11      327.86     23.52 o 
   6  18   1      335.08      388.85     20.73 o 
   7  18   1       43.03       55.71      6.29 o 
   8  18   1        1.00        4.29      4.40 o 
   9  18   1        0.07       -1.26      4.28 o 
  -9  19   1        5.53        3.62      3.96 o 
  -8  19   1       13.83       16.33      4.21 o 
  -7  19   1        6.36        0.77      5.47 o 
  -6  19   1      111.16      107.29      7.72 o 
  -5  19   1        3.39       10.93      5.59 o 
  -4  19   1      536.62      505.55     16.02 o 
  -3  19   1     2269.02     1851.56     20.52 o 
  -2  19   1       72.39       68.34      4.83 o 
  -1  19   1      247.02      250.19      6.13 o 
   0  19   1      550.19      597.61     10.37 o 
   1  19   1       69.61       73.04      4.55 o 
   2  19   1      357.95      349.19      7.47 o 
   3  19   1      720.40      632.19     13.08 o 
   4  19   1       16.66       16.71      7.06 o 
   5  19   1        2.53        2.83      6.64 o 
   6  19   1       12.31       15.09      6.18 o 
   7  19   1      143.27      151.05     12.45 o 
   8  19   1        0.05        6.51      7.71 o 
  -8  20   1       22.46       24.78      4.91 o 
  -7  20   1       16.93       13.01      9.23 o 
  -6  20   1       42.72       39.04      6.72 o 
  -5  20   1      401.77      372.43     11.03 o 
  -4  20   1       23.73       18.95      5.71 o 
  -3  20   1       75.80       90.32      5.42 o 
  -2  20   1        5.71        5.73      4.27 o 
  -1  20   1      165.71      138.25      4.98 o 
   0  20   1      155.51      156.42     10.23 o 
   1  20   1        1.30        2.80      4.39 o 
   2  20   1      186.11      166.85      6.02 o 
   3  20   1       88.06       77.38      7.16 o 
   4  20   1      158.99      153.19      8.88 o 
   5  20   1      255.08      265.88     12.24 o 
   6  20   1      231.80      200.77      8.29 o 
   7  20   1       19.92       16.20      9.91 o 
   8  20   1       26.92       34.48      7.11 o 
  -8  21   1       56.17       61.81      7.19 o 
  -7  21   1       25.92       21.20      8.58 o 
  -6  21   1       34.11       23.68      6.17 o 
  -5  21   1       33.34       26.89      6.99 o 
  -4  21   1        5.35        1.75      5.35 o 
  -3  21   1        9.62        7.46      4.69 o 
  -2  21   1      754.64      689.71      9.45 o 
  -1  21   1      265.89      258.95      6.64 o 
   0  21   1       56.18       42.28      4.68 o 
   1  21   1       36.76       28.38      4.67 o 
   2  21   1      248.40      202.22      6.26 o 
   3  21   1      250.95      242.75      7.65 o 
   4  21   1       13.62        9.86      6.60 o 
   5  21   1       56.72       55.52      7.20 o 
   6  21   1      113.64      119.13      9.62 o 
   7  21   1       64.00       63.07      9.67 o 
   8  21   1        2.46        1.32      3.34 o 
  -8  22   1        0.22        0.91      3.52 o 
  -7  22   1       18.30       19.26      5.30 o 
  -6  22   1      330.13      350.90      9.32 o 
  -5  22   1       31.65       34.46      6.72 o 
  -4  22   1        6.91        0.97      4.98 o 
  -3  22   1        8.84       11.47      5.57 o 
  -2  22   1      238.04      236.91      6.63 o 
  -1  22   1      187.76      161.87      9.66 o 
   0  22   1       10.10       13.30      5.38 o 
   1  22   1       24.35       21.02      4.73 o 
   2  22   1       12.50       10.15      6.29 o 
   3  22   1        0.36        2.97      5.29 o 
   4  22   1       13.46       12.70      6.66 o 
   5  22   1      152.01      173.77      8.23 o 
   6  22   1        0.16        2.37      6.98 o 
   7  22   1        0.23        5.92      8.12 o 
  -7  23   1        0.58        4.00      4.10 o 
  -6  23   1       90.51       97.91      6.05 o 
  -5  23   1      324.23      367.54     10.15 o 
  -4  23   1       31.01       22.94      6.86 o 
  -3  23   1      172.91      168.39      7.19 o 
  -2  23   1       76.33       72.20      5.13 o 
  -1  23   1        0.83        2.92      4.42 o 
   0  23   1       98.79       90.64      5.47 o 
   1  23   1        1.57        4.74      5.14 o 
   2  23   1        0.90       -4.95      5.06 o 
   3  23   1       97.62       84.53      7.11 o 
   4  23   1       16.11       22.76      6.55 o 
   5  23   1        9.92        8.68      5.72 o 
   6  23   1       12.64        9.86      5.20 o 
   7  23   1       31.20       28.41      4.11 o 
  -7  24   1       29.34       28.49      3.93 o 
  -6  24   1       16.87       16.24      4.32 o 
  -5  24   1        0.16        0.01      4.31 o 
  -4  24   1       25.28       29.22      5.07 o 
  -3  24   1       68.71       52.65      7.24 o 
  -2  24   1      118.66       87.73      6.11 o 
  -1  24   1        0.86       -1.04      4.91 o 
   0  24   1      134.17      186.26      7.16 o 
   1  24   1       74.34       73.14      5.82 o 
   2  24   1        1.70       -0.55      5.02 o 
   3  24   1        8.51       17.16      6.29 o 
   4  24   1       29.21       28.08      6.12 o 
   5  24   1        0.50       -1.01      5.06 o 
   6  24   1        1.96       -0.15      3.27 o 
  -6  25   1       51.04       41.10      3.22 o 
  -5  25   1        4.44        4.42      3.69 o 
  -4  25   1        8.83       10.09      4.14 o 
  -3  25   1        1.20        1.50      6.15 o 
  -2  25   1        8.26       13.37      6.52 o 
  -1  25   1       32.14       41.59      6.55 o 
   0  25   1      102.63       99.34      6.09 o 
   1  25   1       15.59       18.29      4.32 o 
   2  25   1       34.16       36.88      6.46 o 
   3  25   1        2.05        1.11      5.78 o 
   4  25   1        0.14        1.24      5.42 o 
   5  25   1       13.91       14.10      3.96 o 
   6  25   1        0.14        2.78      5.92 o 
  -5  26   1        0.05       -4.45      5.78 o 
  -4  26   1       57.82       46.21      5.86 o 
  -3  26   1        0.07       -0.47      5.90 o 
  -2  26   1       79.46       93.02      7.17 o 
  -1  26   1       65.20       71.62      6.93 o 
   0  26   1        1.10       -0.82      5.73 o 
   1  26   1       48.20       57.60      5.04 o 
   2  26   1       11.80       18.27      5.70 o 
   3  26   1       20.22       19.46      5.56 o 
   4  26   1        0.15        4.06      4.59 o 
   5  26   1       28.02       31.85      4.44 o 
  -5  27   1        2.60        4.32      5.14 o 
  -4  27   1       32.01       37.20      4.63 o 
  -3  27   1      201.00      227.11      7.44 o 
  -2  27   1       13.58       17.45      5.68 o 
  -1  27   1       23.15       18.84      5.80 o 
   0  27   1      177.65      203.74      6.09 o 
   1  27   1        5.27        9.05      5.17 o 
   2  27   1       38.97       34.26      5.32 o 
   3  27   1       16.06       11.06      4.56 o 
   4  27   1       11.74        8.77      6.02 o 
  -4  28   1        0.43        0.53      4.21 o 
  -3  28   1        9.27        9.06      3.92 o 
  -2  28   1        0.40        0.30      4.47 o 
  -1  28   1       80.98       74.34      4.26 o 
   0  28   1       24.77       34.00      3.82 o 
   1  28   1        1.55        2.02      4.19 o 
   2  28   1       64.88       80.08      7.03 o 
   3  28   1        9.51        4.94      5.40 o 
   4  28   1       25.89       25.88      2.98 o 
  -2  29   1        3.16        3.92      4.14 o 
  -1  29   1       17.92       19.50      4.86 o 
   0  29   1        3.82        3.39      4.79 o 
   1  29   1       15.19       14.90      3.21 o 
   2  29   1       18.92       18.39      4.62 o 
 -10   0   2       59.79       38.27      5.99 o 
  -8   0   2        0.90        8.81      4.69 o 
  -6   0   2     3056.44     2896.83     44.65 o 
  -4   0   2     2218.06     2094.87     18.15 o 
  -2   0   2     1566.09     2637.33     15.30 o 
   0   0   2      174.49      132.49      4.20 o 
   2   0   2   117933.17   112498.50    761.09 o 
   4   0   2    26630.85    28968.66     88.02 o 
   6   0   2     3162.94     3489.73     34.78 o 
   8   0   2        1.08        3.90      6.20 o 
  10   0   2      124.43      102.58      9.41 o 
 -11   1   2       17.23        7.63      3.77 o 
 -10   1   2       59.26       75.66      4.59 o 
  -9   1   2       14.68       16.88      3.51 o 
  -8   1   2      653.03      581.04      6.96 o 
  -7   1   2        0.05       -6.43      6.75 o 
  -6   1   2     1948.94     1843.95     37.34 o 
  -5   1   2     4226.00     4706.04     87.28 o 
  -4   1   2     1652.00     1716.09     40.84 o 
  -3   1   2      477.95      509.88      6.84 o 
  -2   1   2        6.14       12.60      2.58 o 
  -1   1   2       59.79       41.63      2.39 o 
   0   1   2      444.39      572.86      9.16 o 
   1   1   2      549.14      531.99     12.67 o 
   2   1   2   190401.39   167384.42    741.67 o 
   3   1   2     1319.30     1317.15     10.90 o 
   4   1   2    15491.61    16451.36    140.53 o 
   5   1   2      479.48      458.19      9.39 o 
   6   1   2      159.42      154.79      7.39 o 
   7   1   2      825.69      834.37     16.11 o 
   8   1   2       67.81       79.42      5.20 o 
   9   1   2        0.25        3.85      4.16 o 
  10   1   2      333.86      298.77      8.49 o 
  11   1   2        2.13       -0.76      3.02 o 
 -11   2   2      154.26      184.96      6.16 o 
 -10   2   2      216.11      193.51      6.68 o 
  -9   2   2       63.00       56.54      4.43 o 
  -8   2   2      103.23       99.29      5.21 o 
  -7   2   2      137.60      136.94     10.60 o 
  -6   2   2     1694.09     1732.91     25.30 o 
  -5   2   2     1797.80     1834.36     21.01 o 
  -4   2   2     2064.34     2171.45     19.01 o 
  -3   2   2    12225.86    12581.56     31.24 o 
  -2   2   2    12941.23    12699.38     71.69 o 
  -1   2   2    19171.13    20048.52    166.68 o 
   0   2   2     6885.96     6835.30     51.22 o 
   1   2   2       23.54       52.22      3.91 o 
   2   2   2    20057.79    20628.85     73.91 o 
   3   2   2      107.91       45.11      3.98 o 
   4   2   2      400.54      447.36      8.79 o 
   5   2   2      518.87      555.59     10.04 o 
   6   2   2      703.96      681.96     12.39 o 
   7   2   2      418.73      418.70     18.15 o 
   8   2   2       22.32        2.96      5.14 o 
   9   2   2       46.47       49.15      4.20 o 
  10   2   2        2.27       16.23      5.59 o 
  11   2   2        0.17       -4.35      4.92 o 
 -11   3   2       19.51       23.05      6.31 o 
 -10   3   2       41.18       40.66      5.23 o 
  -9   3   2       44.18       43.61      4.35 o 
  -8   3   2      324.89      290.65      6.84 o 
  -7   3   2       34.00       20.90      7.92 o 
  -6   3   2       63.88       46.99      6.17 o 
  -5   3   2     3257.69     3962.17     50.08 o 
  -4   3   2     1681.51     1998.30     22.98 o 
  -3   3   2     5615.69     5557.94     24.70 o 
  -2   3   2     7323.70     7242.79     21.62 o 
  -1   3   2      891.47     1227.21      9.27 o 
   0   3   2    11626.70    11804.23    112.02 o 
   1   3   2       36.78       45.53     18.51 o 
   2   3   2     7339.02     7710.30     46.81 o 
   3   3   2       15.58        5.71      5.73 o 
   4   3   2     4803.41     5759.08     45.38 o 
   5   3   2     1128.86      992.03     17.35 o 
   6   3   2        0.54        1.57      5.95 o 
   7   3   2     1403.71     1377.39     19.00 o 
   8   3   2       47.74       35.64      4.56 o 
   9   3   2        6.94        7.20      3.78 o 
  10   3   2      769.46      808.98     39.84 o 
  11   3   2       25.39       22.91      5.32 o 
 -11   4   2       98.96       87.81      7.40 o 
 -10   4   2       83.09       69.33      5.55 o 
  -9   4   2      388.71      400.19      7.30 o 
  -8   4   2     3097.69     2795.86     21.97 o 
  -7   4   2        0.12       11.31      7.65 o 
  -6   4   2      967.95      962.86     22.81 o 
  -5   4   2     1699.33     1795.41     32.61 o 
  -4   4   2      237.93      519.26      8.52 o 
  -3   4   2     3047.43     3184.06     14.19 o 
  -2   4   2      481.64      561.00      5.52 o 
  -1   4   2     3190.62     3679.98     15.58 o 
   0   4   2    21921.48    22450.30    151.70 o 
   1   4   2     2284.56     2261.63     53.14 o 
   2   4   2     6024.34     6748.89     44.91 o 
   3   4   2     1417.34     1407.15     25.31 o 
   4   4   2     3561.67     3941.40     90.54 o 
   5   4   2     1709.17     1666.47     38.63 o 
   6   4   2      534.82      490.62     16.36 o 
   7   4   2      954.47      881.62     14.81 o 
   8   4   2      376.99      372.40      7.92 o 
   9   4   2       59.24       71.51      4.30 o 
  10   4   2        0.96        4.27      8.50 o 
  11   4   2        0.20        1.57      4.99 o 
 -11   5   2        1.78        1.01      6.22 o 
 -10   5   2       18.39       17.88      4.98 o 
  -9   5   2        7.89       11.93      4.45 o 
  -8   5   2      108.76       94.51      5.18 o 
  -7   5   2      354.83      392.84     21.78 o 
  -6   5   2     1384.01     1494.95     22.52 o 
  -5   5   2     3487.47     3038.69     39.54 o 
  -4   5   2     1825.81     1915.71     23.23 o 
  -3   5   2      286.92      240.04      6.25 o 
  -2   5   2     2917.66     3147.02     31.07 o 
  -1   5   2      223.73      271.51      4.48 o 
   0   5   2    48249.98    50653.20    244.94 o 
   1   5   2     4331.38     4475.54     65.81 o 
   2   5   2     1541.51     1546.09     23.28 o 
   3   5   2     1382.14     1445.79     26.00 o 
   4   5   2      281.12      225.14     13.61 o 
   5   5   2      279.85      256.44      9.00 o 
   6   5   2       11.26       10.83      6.42 o 
   7   5   2      439.31      388.61      9.73 o 
   8   5   2        1.70        2.38      4.16 o 
   9   5   2      309.96      368.33     10.65 o 
  10   5   2      585.41      610.47     15.83 o 
  11   5   2       62.41       68.72      6.05 o 
 -11   6   2        7.45        6.37      5.94 o 
 -10   6   2        5.90        4.05      4.54 o 
  -9   6   2     1055.16     1054.74     16.49 o 
  -8   6   2      290.72      243.33      9.06 o 
  -7   6   2        2.46      -12.53     12.53 o 
  -6   6   2      227.55      220.64     15.48 o 
  -5   6   2     1226.33     1194.50     19.13 o 
  -4   6   2     4887.09     4043.27     29.09 o 
  -3   6   2      162.75      241.77      8.01 o 
  -2   6   2       19.82       16.84      2.51 o 
  -1   6   2      760.51     1174.57     10.32 o 
   0   6   2     1417.16     1301.19     13.75 o 
   1   6   2     2724.32     2852.94     20.60 o 
   2   6   2     1742.22     2238.14     28.59 o 
   3   6   2     3260.82     2708.54     35.70 o 
   4   6   2     2929.82     3030.80     42.13 o 
   5   6   2       95.57       79.40      7.09 o 
   6   6   2       31.13       34.09      8.47 o 
   7   6   2     1873.49     1730.20     34.53 o 
   8   6   2      244.51      205.00      8.73 o 
   9   6   2      151.08      147.83     13.80 o 
  10   6   2       65.77       55.51      9.17 o 
  11   6   2        2.21        1.58      4.66 o 
 -11   7   2        6.43       10.09      5.88 o 
 -10   7   2        2.28        5.13      4.44 o 
  -9   7   2        9.79       15.51      4.32 o 
  -8   7   2      207.04      170.91      5.69 o 
  -7   7   2      120.35       72.02      4.88 o 
  -6   7   2       60.48       32.31      9.89 o 
  -5   7   2     1360.33     1451.89     29.20 o 
  -4   7   2      899.96      977.05     15.88 o 
  -3   7   2     3313.38     3400.83     60.56 o 
  -2   7   2        3.77       12.87      3.14 o 
  -1   7   2      763.14      832.14      9.58 o 
   0   7   2     2077.71     2579.53     15.96 o 
   1   7   2      552.85      741.00     11.20 o 
   2   7   2     6640.82     6716.47     50.58 o 
   3   7   2      665.24      580.76     19.62 o 
   4   7   2     1097.36     1465.65     31.08 o 
   5   7   2      717.98      763.36     36.81 o 
   6   7   2      423.70      446.78     35.31 o 
   7   7   2      466.38      432.82      8.81 o 
   8   7   2       23.08       18.65      4.42 o 
   9   7   2      180.92      182.04      8.56 o 
  10   7   2       10.28        1.05      8.22 o 
  11   7   2       56.21       68.90      5.52 o 
 -11   8   2        6.44        1.38      5.29 o 
 -10   8   2      127.99      149.00     10.95 o 
  -9   8   2      523.62      493.67      9.36 o 
  -8   8   2       88.30       77.83      5.68 o 
  -7   8   2      131.07      120.60      5.48 o 
  -6   8   2       22.13       23.28     10.94 o 
  -5   8   2      135.03      116.66     12.72 o 
  -4   8   2     1649.59     1603.39     34.62 o 
  -3   8   2     1849.88     2469.50     32.59 o 
  -2   8   2      184.70      223.00      8.47 o 
  -1   8   2     1208.19     1084.02     12.87 o 
   0   8   2    16504.93    17891.20     42.62 o 
   1   8   2      277.45      197.44      5.10 o 
   2   8   2        5.89        9.17      5.93 o 
   3   8   2      715.50      454.69     17.88 o 
   4   8   2     2051.67     1967.63     36.35 o 
   5   8   2      715.32      679.33     42.81 o 
   6   8   2       16.41       37.70      8.27 o 
   7   8   2      860.26      850.33      8.84 o 
   8   8   2       24.50       26.19      5.48 o 
   9   8   2       62.07       65.14      7.26 o 
  10   8   2      110.33      127.08      6.14 o 
  11   8   2        3.35        6.04      3.96 o 
 -11   9   2        0.97        2.07      5.14 o 
 -10   9   2        0.05       -0.88      7.97 o 
  -9   9   2       34.75       35.63      5.31 o 
  -8   9   2       52.75       53.69      5.36 o 
  -7   9   2      180.02      131.54      8.49 o 
  -6   9   2      569.40      717.57     24.56 o 
  -5   9   2     2834.76     2959.86     43.92 o 
  -4   9   2      670.80      612.00     14.26 o 
  -3   9   2     4877.33     5375.74     76.65 o 
  -2   9   2      488.65      618.25     12.92 o 
  -1   9   2      745.74      980.80     10.24 o 
   0   9   2     2380.61     2295.88     12.86 o 
   1   9   2      987.21      705.90      8.52 o 
   2   9   2     1952.07     1722.29     24.75 o 
   3   9   2     1035.05      825.49     23.58 o 
   4   9   2     1853.70     1518.03     32.88 o 
   5   9   2      853.52      962.46     35.38 o 
   6   9   2        3.99       -3.61      8.83 o 
   7   9   2       29.23       21.22      4.44 o 
   8   9   2      198.32      183.64      7.14 o 
   9   9   2        6.82       12.59      6.53 o 
  10   9   2      146.02      162.43      7.27 o 
  11   9   2       17.90       22.86      3.67 o 
 -11  10   2      243.77      278.21      7.84 o 
 -10  10   2       52.65       47.47      8.75 o 
  -9  10   2      126.31      129.22      6.09 o 
  -8  10   2      157.40      115.07      6.15 o 
  -7  10   2      610.66      544.69     12.95 o 
  -6  10   2       23.91       14.35     12.11 o 
  -5  10   2      132.93      154.31     13.53 o 
  -4  10   2        1.45       49.16      7.58 o 
  -3  10   2     6087.32     6527.00     54.68 o 
  -2  10   2       78.32      108.66      4.84 o 
  -1  10   2     2148.07     2046.99     22.43 o 
   0  10   2    30860.61    33359.38    116.82 o 
   1  10   2     1331.26     1397.61     10.85 o 
   2  10   2      226.41      233.02     10.06 o 
   3  10   2      740.15      888.67     24.84 o 
   4  10   2     1224.94     1079.39     29.48 o 
   5  10   2      571.80      572.89     25.12 o 
   6  10   2      161.04      136.99      6.98 o 
   7  10   2       30.51       21.86      5.53 o 
   8  10   2       18.46       10.72      5.44 o 
   9  10   2      206.69      217.22      8.57 o 
  10  10   2       96.68       98.29      5.32 o 
 -11  11   2        3.81        7.14      3.98 o 
 -10  11   2        1.83       -1.33      7.43 o 
  -9  11   2      185.33      175.07     11.37 o 
  -8  11   2      142.71      136.62      6.25 o 
  -7  11   2       96.85      103.29      5.97 o 
  -6  11   2      500.49      497.28     12.91 o 
  -5  11   2        1.80        2.02     11.16 o 
  -4  11   2      599.18      626.19     15.79 o 
  -3  11   2       17.66        7.59      8.79 o 
  -2  11   2     1292.17     1183.97     12.94 o 
  -1  11   2    16087.66    17563.96    106.63 o 
   1  11   2      384.65      371.37      8.97 o 
   2  11   2      211.84      239.64      8.13 o 
   3  11   2       42.43       29.64     12.36 o 
   4  11   2     1532.72     1509.88     35.19 o 
   5  11   2     1529.55     1591.90     38.07 o 
   6  11   2       90.00       93.80      6.59 o 
   7  11   2      382.81      387.70     11.15 o 
   8  11   2        1.09       -6.10      6.81 o 
   9  11   2        0.22       -0.08      5.90 o 
  10  11   2      170.66      172.20     15.36 o 
 -10  12   2       22.63       30.36      7.79 o 
  -9  12   2        0.98        1.94      8.66 o 
  -8  12   2        0.43        6.35      4.60 o 
  -7  12   2      189.89      157.12      7.66 o 
  -6  12   2      480.29      429.13      9.35 o 
  -5  12   2       38.41       42.61     12.37 o 
  -4  12   2       33.06       74.65      8.74 o 
  -3  12   2      349.74      419.46     10.25 o 
  -2  12   2     1380.81     1555.60     19.09 o 
  -1  12   2      370.79      410.01     10.35 o 
   0  12   2      495.20      338.99     10.64 o 
   1  12   2     2167.79     2265.08     19.87 o 
   2  12   2      144.45      150.70      7.65 o 
   3  12   2     6281.81     6721.15     44.85 o 
   4  12   2        1.40        3.21     10.22 o 
   5  12   2      536.27      483.37     24.26 o 
   6  12   2      594.80      563.68     18.74 o 
   7  12   2        4.31        8.57      5.53 o 
   8  12   2       12.97        8.05      6.68 o 
   9  12   2      187.62      204.48      7.84 o 
  10  12   2       50.80       58.46      6.54 o 
 -10  13   2       32.45       31.88      7.14 o 
  -9  13   2      152.21      157.40     11.32 o 
  -8  13   2      211.78      211.78      7.29 o 
  -7  13   2       35.52       15.19     10.05 o 
  -6  13   2      613.09      547.57      9.41 o 
  -5  13   2        0.09       -0.38      7.18 o 
  -4  13   2        4.41       14.82      5.87 o 
  -3  13   2      170.63      268.51     10.69 o 
  -2  13   2      846.00      708.63     15.01 o 
  -1  13   2     3663.14     3942.50     70.67 o 
   0  13   2        2.39        3.96      5.91 o 
   1  13   2      123.20      110.26      7.00 o 
   2  13   2     3047.29     3169.08     31.12 o 
   3  13   2       59.57       72.93      8.16 o 
   4  13   2     4101.93     4423.61     61.16 o 
   5  13   2       50.87       76.89     16.35 o 
   6  13   2       11.34        6.08      5.48 o 
   7  13   2      230.69      226.95      7.94 o 
   8  13   2       82.49       89.88      7.71 o 
   9  13   2        1.45        4.94      5.20 o 
  10  13   2       70.01       57.50      5.45 o 
 -10  14   2       10.02       11.08      5.97 o 
  -9  14   2        0.42       -2.55      7.97 o 
  -8  14   2      185.91      197.82     21.36 o 
  -7  14   2        1.45       -5.69      9.41 o 
  -6  14   2      474.05      467.51      9.47 o 
  -5  14   2      527.42      528.02     14.44 o 
  -4  14   2       25.46       20.69      6.77 o 
  -3  14   2      995.01     1158.96     66.31 o 
  -2  14   2     1079.77     1033.18     40.02 o 
  -1  14   2     3099.87     3647.47    102.83 o 
   0  14   2       21.67       35.17      7.09 o 
   1  14   2      418.15      443.24     10.77 o 
   2  14   2     1034.47      976.74     15.89 o 
   3  14   2      115.37      101.67      9.00 o 
   4  14   2     1872.95     1825.25     40.86 o 
   5  14   2        3.71        3.80      4.73 o 
   6  14   2     1058.77      878.48     15.48 o 
   7  14   2      148.31      187.91      8.43 o 
   8  14   2      244.61      306.32      9.66 o 
   9  14   2       15.02       20.82      5.25 o 
  10  14   2        2.81       -1.86      3.56 o 
 -10  15   2       50.20       57.62      5.21 o 
  -9  15   2        9.24        4.05      7.28 o 
  -8  15   2       16.92       14.01      6.36 o 
  -7  15   2        0.88       -0.35      9.40 o 
  -6  15   2     1529.55     1404.82     18.24 o 
  -5  15   2       11.64       12.35      4.42 o 
  -4  15   2        0.63        0.67      8.39 o 
  -3  15   2       37.13       36.73      7.75 o 
  -2  15   2       15.15       15.54     11.05 o 
  -1  15   2     1535.45     1849.07     74.13 o 
   0  15   2      755.36      887.60     31.16 o 
   1  15   2      185.78      139.40      9.58 o 
   2  15   2     1107.79     1005.11     16.13 o 
   3  15   2      105.21      101.34      9.72 o 
   4  15   2      209.29      163.21      9.41 o 
   5  15   2       96.67       74.71      6.12 o 
   6  15   2      167.77      202.94      9.12 o 
   7  15   2      157.78      189.28      9.19 o 
   8  15   2        2.76       -0.02      5.85 o 
   9  15   2        1.51       -2.84      4.44 o 
  -9  16   2        1.23        3.32      4.55 o 
  -8  16   2       61.13       84.18      9.57 o 
  -7  16   2       73.41       58.03     10.28 o 
  -6  16   2       16.67       19.66      5.45 o 
  -5  16   2     1912.19     1725.93     19.29 o 
  -4  16   2      280.81      296.24      7.20 o 
  -3  16   2      612.19      519.50     22.98 o 
  -2  16   2      200.12      171.63     17.10 o 
  -1  16   2        1.69       12.89      7.12 o 
   0  16   2       71.95       59.69      8.13 o 
   1  16   2       54.91       62.67      7.87 o 
   2  16   2      133.92      141.56     13.69 o 
   3  16   2        0.87       -6.71     13.38 o 
   4  16   2      136.36      114.47      5.74 o 
   5  16   2        3.30       -0.48      5.56 o 
   6  16   2      246.86      264.02      7.98 o 
   7  16   2      166.77      202.39     11.02 o 
   8  16   2       27.09       28.39      5.84 o 
   9  16   2       27.24       22.83      4.10 o 
  -9  17   2        2.75        2.49      4.02 o 
  -8  17   2       31.64       36.53      5.90 o 
  -7  17   2        4.54        1.80      8.45 o 
  -6  17   2       42.87       42.85      4.83 o 
  -5  17   2       39.38       28.17      4.73 o 
  -4  17   2      122.98      123.92      5.16 o 
  -3  17   2       43.62       28.34      6.84 o 
  -2  17   2        0.02        3.48     12.93 o 
  -1  17   2        5.85        5.76     11.62 o 
   0  17   2       88.56      102.49     10.01 o 
   1  17   2      126.65      118.64     10.07 o 
   2  17   2      425.09      388.82     19.59 o 
   3  17   2       21.27       15.64      4.23 o 
   4  17   2      769.61      790.33     23.12 o 
   5  17   2      786.75      784.68     11.91 o 
   6  17   2      327.22      255.75     10.25 o 
   7  17   2       54.28       55.83      6.77 o 
   8  17   2        0.13       -0.02      4.87 o 
   9  17   2        7.89        7.03      5.64 o 
  -9  18   2       54.41       62.60      3.88 o 
  -8  18   2      114.13      129.32      6.28 o 
  -7  18   2        7.68        0.83      7.72 o 
  -6  18   2        2.65        6.21      4.97 o 
  -5  18   2       84.66       58.61      5.99 o 
  -4  18   2      106.35       91.79      5.16 o 
  -3  18   2      378.44      382.34      8.12 o 
  -2  18   2       13.84       13.74      4.49 o 
  -1  18   2      443.25      419.02     22.61 o 
   0  18   2     5489.16     5451.37    212.37 o 
   1  18   2      741.94      664.48     18.44 o 
   2  18   2      694.01      690.71     10.45 o 
   3  18   2      649.28      563.82     12.49 o 
   4  18   2      244.57      257.20     10.76 o 
   5  18   2       46.43       40.98      8.09 o 
   6  18   2       18.74        2.25      9.09 o 
   7  18   2      216.74      217.40     13.88 o 
   8  18   2       14.88       10.38      8.57 o 
   9  18   2        0.72        0.51      3.65 o 
  -9  19   2        0.77        1.33      4.23 o 
  -8  19   2       57.93       64.73      4.20 o 
  -7  19   2       17.57       12.97      6.93 o 
  -6  19   2       28.26       28.71      5.65 o 
  -5  19   2        6.57       11.26      5.40 o 
  -4  19   2      113.58      109.27      5.38 o 
  -3  19   2     1087.28      973.48     13.00 o 
  -2  19   2      767.07      740.85     12.96 o 
  -1  19   2      479.61      436.52     11.91 o 
   0  19   2        3.78       -3.01      3.99 o 
   1  19   2      244.98      220.52      5.79 o 
   2  19   2      676.09      627.58     10.23 o 
   3  19   2      108.62       94.93      7.50 o 
   4  19   2      262.96      234.72     14.56 o 
   5  19   2       12.93        4.08      6.74 o 
   6  19   2       83.07      112.40     10.16 o 
   7  19   2       20.29       13.93     10.40 o 
   8  19   2       46.19       53.38      8.39 o 
  -8  20   2       15.00       11.90      4.49 o 
  -7  20   2       20.76       23.75      9.18 o 
  -6  20   2      115.33      123.10      7.96 o 
  -5  20   2        5.50        1.38      5.48 o 
  -4  20   2      540.80      420.54     15.54 o 
  -3  20   2      431.89      330.34      8.40 o 
  -2  20   2      195.12      178.39      5.94 o 
  -1  20   2      280.24      280.93      6.21 o 
   0  20   2      380.42      282.80      7.48 o 
   1  20   2       52.13       62.46      5.02 o 
   2  20   2      101.68       89.12      6.07 o 
   3  20   2       93.40       83.37      6.14 o 
   4  20   2      356.39      348.10     12.65 o 
   5  20   2      140.34      149.50      8.32 o 
   6  20   2       16.95       24.42      8.11 o 
   7  20   2       13.30        6.60      9.75 o 
   8  20   2        3.32        8.03      6.41 o 
  -8  21   2       95.78      104.96      6.88 o 
  -7  21   2        4.93       14.60      5.62 o 
  -6  21   2       46.50       60.37      6.90 o 
  -5  21   2       69.37       65.52      6.05 o 
  -4  21   2       24.97       23.08      5.49 o 
  -3  21   2      335.10      311.98     11.66 o 
  -2  21   2      203.53      179.33      6.09 o 
  -1  21   2      253.45      244.66      6.56 o 
   0  21   2      100.02      101.75      6.01 o 
   1  21   2       18.13       16.81      5.10 o 
   2  21   2       98.62       82.90      5.91 o 
   3  21   2      124.71      113.68      6.45 o 
   4  21   2        0.46        2.68      6.79 o 
   5  21   2        5.29        4.98      5.99 o 
   6  21   2      132.20      123.53      9.48 o 
   7  21   2        0.53        9.71      9.25 o 
   8  21   2        1.77        4.18      3.03 o 
  -8  22   2       47.19       46.96      4.58 o 
  -7  22   2       13.20        7.95      4.88 o 
  -6  22   2       92.51       85.52      5.61 o 
  -5  22   2       10.14        8.86      6.78 o 
  -4  22   2       45.18       49.50      5.90 o 
  -3  22   2       62.35       49.24      4.90 o 
  -2  22   2       90.47       66.88      5.78 o 
  -1  22   2       45.78       42.99      4.29 o 
   0  22   2      174.82      135.05      6.77 o 
   1  22   2      113.10      135.70      8.54 o 
   2  22   2      354.37      316.91     10.33 o 
   3  22   2       66.93       59.53      5.76 o 
   4  22   2        8.53        7.96      6.41 o 
   5  22   2      160.92      137.61      7.60 o 
   6  22   2        1.47       -0.48      5.47 o 
   7  22   2       60.01       60.56      8.08 o 
  -7  23   2        4.37        2.06      4.01 o 
  -6  23   2        4.59       -0.97      4.34 o 
  -5  23   2        4.65        2.30      5.02 o 
  -4  23   2       26.03       22.38      4.49 o 
  -3  23   2       73.23       53.40      4.91 o 
  -2  23   2        9.29        7.27      5.10 o 
  -1  23   2      183.83      167.57     10.17 o 
   0  23   2        7.31       12.22      5.02 o 
   1  23   2        0.01        0.98      5.00 o 
   2  23   2       99.53       80.91      6.04 o 
   3  23   2       47.40       38.46      5.19 o 
   4  23   2       11.44       12.96      5.88 o 
   5  23   2       84.01       90.69      6.29 o 
   6  23   2      147.08      165.37      6.65 o 
   7  23   2       74.35       66.99      3.94 o 
  -7  24   2        1.88        1.24      3.59 o 
  -6  24   2       10.68        9.96      4.27 o 
  -5  24   2        5.74        4.06      4.44 o 
  -4  24   2       87.37       73.14      5.59 o 
  -3  24   2       45.95       35.09      5.43 o 
  -2  24   2      127.10      140.24      5.72 o 
  -1  24   2       52.11       38.63      5.55 o 
   0  24   2      129.01      112.71      6.27 o 
   1  24   2        1.68        5.27      4.98 o 
   2  24   2       13.32       18.23      5.01 o 
   3  24   2        6.39        4.60      4.47 o 
   4  24   2       23.26       18.45      5.88 o 
   5  24   2        2.85        0.64      6.81 o 
   6  24   2       27.87       24.49      4.37 o 
  -6  25   2       82.16       83.85     11.00 o 
  -5  25   2       62.49       60.66      4.35 o 
  -4  25   2        4.36        3.34      4.07 o 
  -3  25   2       75.02       81.61      7.36 o 
  -2  25   2       51.65       52.10      7.54 o 
  -1  25   2      139.75      163.69      8.12 o 
   0  25   2        1.19       -2.43      4.90 o 
   1  25   2       10.56       14.69      4.17 o 
   2  25   2        5.44        3.35      4.59 o 
   3  25   2        2.88        3.67      5.47 o 
   4  25   2       52.25       44.36      5.59 o 
   5  25   2       45.38       49.27      4.18 o 
   6  25   2       19.03       15.93      5.48 o 
  -5  26   2        0.18        1.41      4.21 o 
  -4  26   2       24.42       27.06      5.74 o 
  -3  26   2      147.47      173.11     13.38 o 
  -2  26   2       98.33       77.53      7.22 o 
  -1  26   2        4.39        5.40      8.77 o 
   0  26   2       53.80       53.64      5.32 o 
   1  26   2       22.38       21.82      4.66 o 
   2  26   2        0.27       -2.29      5.26 o 
   3  26   2        7.94        9.82      5.07 o 
   4  26   2        5.13        5.20      6.65 o 
   5  26   2       34.01       37.77      4.13 o 
  -5  27   2        8.56        1.21      5.05 o 
  -4  27   2        7.88        7.17      4.41 o 
  -3  27   2        1.49       -0.32      5.26 o 
  -2  27   2       54.79       59.00      8.10 o 
  -1  27   2       50.70       53.25      6.25 o 
   0  27   2      119.80      128.20      5.00 o 
   1  27   2       15.17       18.06      4.81 o 
   2  27   2       90.91       91.24      5.59 o 
   3  27   2       15.31       13.80      6.75 o 
   4  27   2       36.68       38.87      6.04 o 
  -3  28   2        0.22        0.23      4.16 o 
  -2  28   2       51.19       52.20      5.15 o 
  -1  28   2       22.67       22.01      7.13 o 
   0  28   2       65.61       72.81      5.05 o 
   1  28   2       10.91       19.05      6.50 o 
   2  28   2        9.35        6.82      6.25 o 
   3  28   2        4.61        3.11      5.24 o 
  -2  29   2        8.70       12.51      4.65 o 
  -1  29   2        4.18        5.18      4.85 o 
   0  29   2       32.20       44.58      5.71 o 
   1  29   2        2.78        3.91      3.02 o 
   2  29   2      100.81      119.21      3.76 o 
 -11   0   3      293.54      351.65     11.94 o 
  -9   0   3      118.01      113.44      6.16 o 
  -7   0   3      357.85      353.14     19.57 o 
  -5   0   3     1878.67     1903.00     33.84 o 
  -3   0   3      428.15      743.14     10.53 o 
  -1   0   3     1331.38     1548.11     15.23 o 
   1   0   3      358.96      276.68      9.53 o 
   3   0   3     2725.66     2818.00     45.19 o 
   5   0   3     8431.90     9691.26     53.48 o 
   7   0   3     2800.13     2702.18     21.39 o 
   9   0   3       49.45       56.16      9.26 o 
  11   0   3       41.86       44.12      4.81 o 
 -11   1   3      352.17      418.82      9.91 o 
 -10   1   3        0.26        0.19      3.59 o 
  -9   1   3      233.97      216.22      5.66 o 
  -8   1   3      256.73      211.72      5.67 o 
  -7   1   3      239.35      254.18     12.64 o 
  -6   1   3        3.37       26.66      8.80 o 
  -5   1   3     1295.17     1597.22     21.95 o 
  -4   1   3       43.73       42.00      3.49 o 
  -3   1   3    11515.34    12131.07    110.89 o 
  -2   1   3      767.88      913.14      9.17 o 
  -1   1   3    13123.95    13973.82     30.85 o 
   0   1   3     6034.24     6124.28     56.87 o 
   1   1   3      222.84      229.12      4.59 o 
   2   1   3    95579.72    90830.23   1113.25 o 
   3   1   3     3521.75     3191.22     33.40 o 
   4   1   3     6734.33     7127.00     36.49 o 
   5   1   3      112.13      124.07      7.09 o 
   6   1   3       53.44       78.98      6.40 o 
   7   1   3      712.04      722.75     10.88 o 
   8   1   3       12.58       19.11      4.65 o 
   9   1   3      429.35      462.46     12.88 o 
  10   1   3        1.86        2.06      5.18 o 
  11   1   3      135.96      127.82      6.59 o 
 -11   2   3      295.26      284.89      8.05 o 
 -10   2   3      190.21      177.18      5.69 o 
  -9   2   3      346.83      332.46      6.40 o 
  -8   2   3      176.78      148.71      6.61 o 
  -7   2   3       11.32       29.40     12.06 o 
  -6   2   3     1116.79     1142.61     21.03 o 
  -5   2   3     1308.62     1520.67     40.23 o 
  -4   2   3       88.30       49.35      3.26 o 
  -3   2   3    13126.01    12920.10     39.24 o 
  -2   2   3      611.65      424.75      6.54 o 
  -1   2   3    26611.14    26183.05    117.93 o 
   0   2   3    16558.10    17447.01     34.32 o 
   1   2   3      112.85       79.30      5.09 o 
   2   2   3     1978.02     1653.17     14.50 o 
   3   2   3      610.77      639.52      8.57 o 
   4   2   3      996.80     1108.06     17.68 o 
   5   2   3     1440.13     1474.13     17.65 o 
   6   2   3       27.32       39.34      6.66 o 
   7   2   3     1758.94     1693.04     13.58 o 
   8   2   3      184.92      196.12      7.21 o 
   9   2   3      187.19      188.61      6.91 o 
  10   2   3      161.52      197.76      7.23 o 
  11   2   3       47.14       51.64      5.28 o 
 -11   3   3       42.57       48.78      4.18 o 
 -10   3   3       55.99       58.13      4.76 o 
  -9   3   3        2.55        3.84      3.98 o 
  -8   3   3     3663.82     3320.71     25.50 o 
  -7   3   3      130.67      121.64      9.77 o 
  -6   3   3        3.27       16.42      7.53 o 
  -5   3   3     1699.25     1659.56     62.30 o 
  -4   3   3     2402.14     2429.29     20.94 o 
  -3   3   3      193.30      197.59      6.10 o 
  -2   3   3      684.27      738.41     11.23 o 
  -1   3   3       71.06      107.52      2.19 o 
   0   3   3     3704.49     3682.85     31.10 o 
   1   3   3     6389.20     5888.76    154.27 o 
   2   3   3       60.59       43.30      8.64 o 
   3   3   3     4297.97     4997.11    135.51 o 
   4   3   3      555.38      545.01     10.91 o 
   5   3   3      141.29      175.78      8.39 o 
   6   3   3      327.13      354.47     12.06 o 
   7   3   3      153.88      137.44      4.98 o 
   8   3   3      147.61      129.17      6.29 o 
   9   3   3      369.23      403.02      8.42 o 
  10   3   3      222.73      227.67      7.38 o 
  11   3   3      146.66      153.35      6.58 o 
 -11   4   3      302.13      301.91      5.89 o 
 -10   4   3        9.69        4.02      4.22 o 
  -9   4   3      520.07      493.51      7.28 o 
  -8   4   3      348.41      349.51     13.81 o 
  -7   4   3      335.83      255.59     12.93 o 
  -6   4   3     1989.79     1997.65     38.61 o 
  -5   4   3     2500.52     2569.59     44.02 o 
  -4   4   3      182.57      165.87      7.56 o 
  -3   4   3     1404.40     1223.54     13.47 o 
  -2   4   3    11135.02    10809.80     39.17 o 
  -1   4   3     5888.56     5965.54     15.92 o 
   0   4   3     4915.54     4967.88     20.88 o 
   1   4   3     6359.99     6310.83    111.92 o 
   2   4   3     2145.81     2271.33     28.78 o 
   3   4   3      829.19      559.79     18.89 o 
   4   4   3      296.64      459.14     10.23 o 
   5   4   3       13.15       15.44      6.10 o 
   6   4   3      567.20      602.58     24.75 o 
   7   4   3       84.03       75.65      4.92 o 
   8   4   3       38.11       47.51      4.77 o 
   9   4   3      133.59      125.90      7.61 o 
  10   4   3       46.50       59.92      6.64 o 
  11   4   3       12.01       17.83      4.78 o 
 -11   5   3      114.47      127.49      5.49 o 
 -10   5   3       24.05       17.10      4.24 o 
  -9   5   3       48.30       38.31      4.09 o 
  -8   5   3      178.96      171.03      5.83 o 
  -7   5   3        2.69        1.16      8.24 o 
  -6   5   3     3861.72     3517.44    158.61 o 
  -5   5   3    11352.85    11802.86    222.60 o 
  -4   5   3      537.17      445.83      8.75 o 
  -3   5   3       14.61       10.52      1.12 o 
  -2   5   3      355.95      309.88      4.37 o 
  -1   5   3    26593.91    29015.56    112.91 o 
   0   5   3      861.73      769.07      8.90 o 
   1   5   3     4730.01     5067.90     62.05 o 
   2   5   3      859.31      825.88     19.21 o 
   3   5   3     1250.87     1275.65     26.47 o 
   4   5   3     1325.43     1385.56     20.90 o 
   5   5   3      781.55      815.69     30.18 o 
   6   5   3        8.03       10.56      6.40 o 
   7   5   3      222.69      198.96      7.89 o 
   8   5   3        0.82        7.67      4.29 o 
   9   5   3      118.23      147.81      6.16 o 
  10   5   3      295.61      320.22     12.45 o 
  11   5   3       32.79       34.73      4.99 o 
 -11   6   3      102.75       98.01      7.64 o 
 -10   6   3        9.08       13.18      4.08 o 
  -9   6   3      147.52      128.41      5.49 o 
  -8   6   3        2.73        0.64      3.93 o 
  -7   6   3      374.18      404.75     22.19 o 
  -6   6   3     1359.64     1478.15     29.93 o 
  -5   6   3     1516.27     1599.78     21.56 o 
  -4   6   3      496.99      404.33     10.32 o 
  -3   6   3      522.77      583.26     11.31 o 
  -2   6   3     2966.91     3159.06     20.45 o 
  -1   6   3     2634.60     3247.00     30.71 o 
   0   6   3     4631.71     5042.36     22.60 o 
   1   6   3     1991.20     2010.31     48.30 o 
   2   6   3       33.45       10.48      8.81 o 
   3   6   3     6653.02     6560.91     57.34 o 
   4   6   3     1856.57     2019.15     36.77 o 
   5   6   3      861.04      753.88     19.80 o 
   6   6   3      824.71      999.70     43.12 o 
   7   6   3      168.42      160.79      9.46 o 
   8   6   3        5.39        8.78      6.81 o 
   9   6   3       46.33       43.74      6.92 o 
  10   6   3        6.66        8.17      8.00 o 
  11   6   3       15.95       12.11      4.32 o 
 -11   7   3       60.49       54.29      6.78 o 
 -10   7   3       28.22       22.98      4.03 o 
  -9   7   3       12.25       10.16      4.19 o 
  -8   7   3        3.47        2.35      5.01 o 
  -7   7   3      179.22      161.57      9.85 o 
  -6   7   3     2665.01     2589.00     40.10 o 
  -5   7   3     1065.67      800.10     21.82 o 
  -4   7   3      296.50      334.71     10.18 o 
  -3   7   3      194.92      265.21      8.73 o 
  -2   7   3        5.84       10.19      2.43 o 
  -1   7   3    12251.39    13330.79     37.11 o 
   0   7   3      870.33     1060.55     18.50 o 
   1   7   3      480.03      651.57      9.79 o 
   2   7   3     3013.95     3111.23     36.30 o 
   3   7   3     1282.02     1079.05     25.68 o 
   4   7   3       40.31       34.41     11.83 o 
   5   7   3      139.25      118.78      9.75 o 
   6   7   3        8.79       17.60      8.67 o 
   7   7   3        0.31        2.29      4.28 o 
   8   7   3      138.75      154.42      9.44 o 
   9   7   3      115.25      116.40      7.87 o 
  10   7   3      546.38      543.03     14.30 o 
  11   7   3        8.39        9.92      3.94 o 
 -11   8   3       34.36       36.46      6.19 o 
 -10   8   3       19.78       12.97      3.62 o 
  -9   8   3      127.30      130.37      6.08 o 
  -8   8   3      271.29      237.98      7.40 o 
  -7   8   3       63.61       51.08      4.97 o 
  -6   8   3      282.67      317.24     16.85 o 
  -5   8   3      579.54      512.99     19.27 o 
  -4   8   3       55.78       21.51      6.66 o 
  -3   8   3    10004.58    11294.31    175.14 o 
  -2   8   3     2564.47     2627.49     22.15 o 
  -1   8   3     1235.91     1412.89     29.55 o 
   0   8   3     3872.02     4049.19     18.64 o 
   1   8   3       39.70       26.14      3.79 o 
   2   8   3     2451.72     2801.29     36.06 o 
   3   8   3     1249.35     1265.05     28.44 o 
   4   8   3     3710.53     3209.95     47.37 o 
   5   8   3      551.33      538.47     24.51 o 
   6   8   3     1076.14     1030.67     33.02 o 
   7   8   3        0.13        5.55      5.09 o 
   8   8   3        6.56        6.36      5.02 o 
   9   8   3       24.29       24.12      6.45 o 
  10   8   3        1.81        1.79      7.12 o 
  11   8   3       44.40       44.67      3.97 o 
 -11   9   3       22.12       25.61      5.58 o 
 -10   9   3        0.99        0.59      8.11 o 
  -9   9   3       72.23       54.27      5.50 o 
  -8   9   3       33.19       22.22      4.92 o 
  -7   9   3        0.46       -4.33      4.33 o 
  -6   9   3      664.44      668.06     22.83 o 
  -5   9   3      331.55      384.89     17.84 o 
  -4   9   3       12.85        2.90      6.06 o 
  -3   9   3     6197.54     6098.82     93.12 o 
  -2   9   3      885.83     1150.91     15.89 o 
  -1   9   3      119.51       94.68      4.71 o 
   0   9   3     2213.99     2395.22     14.38 o 
   1   9   3     3091.04     3046.29     20.83 o 
   2   9   3     1133.29      965.95     23.24 o 
   3   9   3       11.77       -0.98     10.47 o 
   4   9   3        5.98        3.53     11.05 o 
   5   9   3       36.89       25.88      6.48 o 
   6   9   3       29.44       43.24      5.02 o 
   7   9   3       75.73       77.99      6.11 o 
   8   9   3       22.28       26.21      5.43 o 
   9   9   3       22.84       27.94      6.42 o 
  10   9   3      193.66      194.44      6.32 o 
 -11  10   3        0.29        0.54      4.88 o 
 -10  10   3      145.50      147.09     10.40 o 
  -9  10   3      202.70      196.24      6.67 o 
  -8  10   3       18.59       19.26      5.17 o 
  -7  10   3       92.53       95.51      6.84 o 
  -6  10   3     1441.99     1370.57     32.65 o 
  -5  10   3     1558.95     1681.15     34.53 o 
  -4  10   3     1176.24     1212.06     19.78 o 
  -3  10   3     1053.63     1295.17     15.48 o 
  -2  10   3      126.74      125.24      7.79 o 
  -1  10   3       47.28       27.91      4.27 o 
   0  10   3     6188.82     7246.67     40.78 o 
   1  10   3       45.30       41.34      4.38 o 
   2  10   3     1873.67     2005.74     33.14 o 
   3  10   3      598.60      743.63     23.86 o 
   4  10   3      357.51      380.78     19.90 o 
   5  10   3       52.80       46.74      9.80 o 
   6  10   3      766.93      703.58     12.17 o 
   7  10   3      180.66      183.29      7.07 o 
   8  10   3       17.22       16.31      5.35 o 
   9  10   3        3.84        2.42      5.88 o 
  10  10   3      162.76      166.94      5.65 o 
 -11  11   3      173.64      179.08      6.21 o 
 -10  11   3        4.40        1.82      7.73 o 
  -9  11   3      279.99      270.24      6.95 o 
  -8  11   3     1110.49     1067.32     29.45 o 
  -7  11   3       14.61       10.02      4.63 o 
  -6  11   3      121.38      171.66      6.73 o 
  -5  11   3     1363.54     1406.06     32.80 o 
  -4  11   3       37.77       48.33      6.26 o 
  -3  11   3      585.79      804.52     15.65 o 
  -2  11   3     1147.77     1372.78     18.59 o 
  -1  11   3     1408.89     1830.15     15.58 o 
   0  11   3    13746.44    14613.86     65.23 o 
   1  11   3     2485.54     2354.54     24.80 o 
   2  11   3      203.43      224.95     14.94 o 
   3  11   3        3.80       12.73     12.11 o 
   4  11   3      188.30      243.73     18.46 o 
   5  11   3        3.76      -12.37     12.37 o 
   6  11   3        0.11        5.23      5.58 o 
   7  11   3        2.11        1.97      5.28 o 
   8  11   3       17.83       17.80      5.48 o 
   9  11   3        4.41        2.24      5.76 o 
  10  11   3       17.51       17.30      3.98 o 
 -11  12   3      117.95      113.93      4.63 o 
 -10  12   3      109.81      124.91      9.06 o 
  -9  12   3      150.80      169.55     11.05 o 
  -8  12   3       45.83       43.21      5.12 o 
  -7  12   3       26.86        9.81      8.87 o 
  -6  12   3     3006.73     2776.71     35.06 o 
  -5  12   3        0.47       -1.11      7.21 o 
  -4  12   3      825.38      898.51     22.12 o 
  -3  12   3     1352.02     1490.56     27.37 o 
  -2  12   3     1179.59     1036.28     24.41 o 
  -1  12   3     7649.90     9370.27    138.14 o 
   0  12   3      435.23      555.50      8.22 o 
   1  12   3       52.03       42.15      6.20 o 
   2  12   3    13905.60    14237.92     70.53 o 
   3  12   3      668.96      726.17     24.82 o 
   4  12   3      156.59      129.38     15.94 o 
   5  12   3       61.80       74.67     14.75 o 
   6  12   3       57.73       51.10      9.18 o 
   7  12   3     1013.67      989.78     13.12 o 
   8  12   3       16.48       18.06      6.84 o 
   9  12   3        4.69        7.34      5.47 o 
  10  12   3       49.67       42.25      5.45 o 
 -10  13   3      101.31      114.37      8.45 o 
  -9  13   3      163.87      159.75     11.30 o 
  -8  13   3     1254.25     1167.72     62.99 o 
  -7  13   3      365.83      327.97     11.12 o 
  -6  13   3       89.71       75.19      5.20 o 
  -5  13   3      325.13      235.48     16.23 o 
  -4  13   3      254.54      293.65     12.08 o 
  -3  13   3      989.41      942.01     21.77 o 
  -2  13   3      141.21      152.85      8.78 o 
  -1  13   3        0.23        3.18      4.39 o 
   0  13   3      761.73      740.15     15.19 o 
   1  13   3       57.46       53.69     10.81 o 
   2  13   3      605.77      674.19     15.95 o 
   3  13   3      663.70      633.37     16.12 o 
   4  13   3      318.36      284.46     18.98 o 
   5  13   3      143.54      145.96      6.13 o 
   6  13   3      163.28      235.74     13.28 o 
   7  13   3       44.38       53.72      6.44 o 
   8  13   3       18.57       10.57      6.53 o 
   9  13   3       26.69       34.78      5.60 o 
  10  13   3        0.25       -1.20      3.67 o 
 -10  14   3       33.60       28.72      5.94 o 
  -9  14   3       11.44       14.60      5.61 o 
  -8  14   3       18.12       10.17      9.48 o 
  -7  14   3      112.02      128.31      8.39 o 
  -6  14   3      219.61      207.42      7.24 o 
  -5  14   3      275.70      243.15      9.10 o 
  -4  14   3      141.79      219.84     11.18 o 
  -3  14   3      941.83      879.99     17.99 o 
  -2  14   3     1160.44     1248.36     52.51 o 
  -1  14   3     9478.87     9289.58    316.28 o 
   0  14   3     2254.19     2680.44     89.18 o 
   1  14   3      337.41      390.06     10.54 o 
   2  14   3        9.33       13.42      7.32 o 
   3  14   3       13.18       11.35      7.07 o 
   4  14   3       93.52      118.45     16.82 o 
   5  14   3      299.03      256.99      7.76 o 
   6  14   3      320.72      286.97     10.90 o 
   7  14   3      280.59      318.49      8.64 o 
   8  14   3       63.21       62.66      6.95 o 
   9  14   3       38.60       42.05      5.10 o 
 -10  15   3       80.53       78.23      5.69 o 
  -9  15   3       48.41       44.58      5.65 o 
  -8  15   3        1.55       10.35      8.96 o 
  -7  15   3       36.29       18.71      6.84 o 
  -6  15   3       80.95       89.03      6.17 o 
  -5  15   3        9.13       12.54      4.05 o 
  -4  15   3       91.86      104.85     10.11 o 
  -3  15   3       31.48       34.44      7.48 o 
  -2  15   3      331.52      350.99     18.70 o 
  -1  15   3     1398.33     1459.13     61.20 o 
   0  15   3       20.76        9.04      6.83 o 
   1  15   3        1.33       -0.67      5.70 o 
   2  15   3      196.14      216.80     11.41 o 
   3  15   3      192.12      209.53     11.79 o 
   4  15   3     1355.33     1360.21     17.54 o 
   5  15   3       77.09       62.44      6.39 o 
   6  15   3       28.64       12.42      5.19 o 
   7  15   3        5.88        5.09      5.51 o 
   8  15   3        2.15        6.11      5.83 o 
   9  15   3       10.93       12.08      4.11 o 
 -10  16   3      101.45      105.71      4.78 o 
  -9  16   3       25.59       29.03      4.97 o 
  -8  16   3       38.70       28.72      8.76 o 
  -7  16   3      184.71      122.93      8.39 o 
  -6  16   3      327.55      319.38     10.73 o 
  -5  16   3      478.14      442.67     17.31 o 
  -4  16   3     1950.43     1901.22     27.50 o 
  -3  16   3     1400.17     1431.35     36.34 o 
  -2  16   3       60.53       48.41     12.66 o 
  -1  16   3      708.06      729.15     26.04 o 
   0  16   3      253.56      291.49     18.54 o 
   1  16   3       17.13       15.41      9.87 o 
   2  16   3       94.64       59.30      8.41 o 
   3  16   3        8.58       10.63     15.61 o 
   4  16   3      213.82      198.74      6.65 o 
   5  16   3        5.07       13.56      5.46 o 
   6  16   3        0.29        0.94      7.27 o 
   7  16   3        8.96       14.32      5.89 o 
   8  16   3       75.81       96.83      6.24 o 
   9  16   3        8.12        5.52      3.18 o 
  -9  17   3      103.82       97.59      5.23 o 
  -8  17   3      115.33      123.20      9.66 o 
  -7  17   3        7.02        2.69      6.43 o 
  -6  17   3      121.44      125.69      5.61 o 
  -5  17   3      190.11      180.30      7.49 o 
  -4  17   3       39.14       37.24      4.35 o 
  -3  17   3     1617.53     1659.60     16.97 o 
  -2  17   3      341.67      337.48     21.24 o 
  -1  17   3     1966.00     2083.73     42.58 o 
   0  17   3     1226.19     1277.96     92.75 o 
   1  17   3      200.52      209.61     16.28 o 
   2  17   3        3.22        3.12     12.52 o 
   3  17   3        4.23        4.94      4.63 o 
   4  17   3      636.23      523.03     12.41 o 
   5  17   3      475.27      437.81     11.94 o 
   6  17   3       58.42       86.72      7.50 o 
   7  17   3      126.33      118.28     12.87 o 
   8  17   3        0.60        1.55      4.20 o 
   9  17   3        4.94        2.83      5.20 o 
  -9  18   3       42.46       56.36      3.96 o 
  -8  18   3        8.45       15.50      5.45 o 
  -7  18   3       84.89      100.77      9.67 o 
  -6  18   3       99.93      112.25      5.59 o 
  -5  18   3      243.47      191.19      7.37 o 
  -4  18   3      230.62      191.00      6.04 o 
  -3  18   3     1311.13     1174.08     29.16 o 
  -2  18   3       48.75       29.59      4.80 o 
  -1  18   3      161.54      112.17     16.89 o 
   0  18   3     3298.47     3057.00     52.11 o 
   1  18   3      709.62      748.68     11.84 o 
   2  18   3      249.30      216.43      9.75 o 
   3  18   3       26.59       18.03      5.33 o 
   4  18   3      290.75      268.26     12.62 o 
   5  18   3      619.54      601.20     13.32 o 
   6  18   3       58.03       49.45      8.94 o 
   7  18   3        1.72        6.38     11.43 o 
   8  18   3       63.71       62.21      9.29 o 
  -9  19   3        2.81        4.26      4.28 o 
  -8  19   3      240.02      266.93      7.20 o 
  -7  19   3        0.20       -1.86      6.49 o 
  -6  19   3      576.57      613.49     16.80 o 
  -5  19   3       25.34       15.14      5.54 o 
  -4  19   3        5.36        9.60      4.35 o 
  -3  19   3       79.48       77.70      6.11 o 
  -2  19   3      439.63      413.03      7.21 o 
  -1  19   3     2949.88     2768.92     40.42 o 
   0  19   3     1145.72     1039.93     22.23 o 
   1  19   3       86.06       92.53      7.16 o 
   2  19   3      203.37      181.87     12.37 o 
   3  19   3       10.60       12.48      5.23 o 
   4  19   3      112.55      107.20      8.70 o 
   5  19   3       23.57       18.54      6.64 o 
   6  19   3        1.90        9.10      8.00 o 
   7  19   3       24.84       30.49     10.93 o 
   8  19   3        0.02       -1.00      7.55 o 
  -8  20   3       32.77       35.23      3.78 o 
  -7  20   3       21.50       23.40      4.61 o 
  -6  20   3       43.58       42.21      6.99 o 
  -5  20   3      159.95      159.48     10.52 o 
  -4  20   3      116.70      107.81      6.22 o 
  -3  20   3       77.22       85.71      5.94 o 
  -2  20   3        6.19        8.96      5.01 o 
  -1  20   3     1568.00     1373.95     14.78 o 
   0  20   3      129.84      111.00      6.31 o 
   1  20   3        0.89        2.93      5.03 o 
   2  20   3      632.89      622.50     12.99 o 
   3  20   3       76.67       85.70      6.08 o 
   4  20   3     1550.10     1562.23    124.04 o 
   5  20   3        1.06        1.55      6.37 o 
   6  20   3       40.45       41.14      6.63 o 
   7  20   3      127.71      117.38     10.86 o 
   8  20   3       11.22        7.26      6.08 o 
  -8  21   3       12.08        8.14      5.74 o 
  -7  21   3        0.42       -3.29      5.45 o 
  -6  21   3      448.86      460.91     18.45 o 
  -5  21   3       66.48       57.88      5.92 o 
  -4  21   3       51.55       35.78      5.09 o 
  -3  21   3      179.25      153.90      6.68 o 
  -2  21   3      123.22      111.03      6.31 o 
  -1  21   3       10.36       19.43      4.40 o 
   0  21   3      100.86      123.83      6.26 o 
   1  21   3       25.26       18.52      5.37 o 
   2  21   3      106.31       80.39      6.41 o 
   3  21   3       12.93        9.76      5.14 o 
   4  21   3      160.39      146.45     17.89 o 
   5  21   3       54.39       53.91     16.12 o 
   6  21   3       14.62       15.97      5.98 o 
   7  21   3      133.62      148.26     10.25 o 
  -8  22   3        2.59        1.52      4.10 o 
  -7  22   3        4.92        4.70      4.74 o 
  -6  22   3       21.71       22.23      5.05 o 
  -5  22   3       26.48       25.46      4.79 o 
  -4  22   3       44.36       41.16      5.03 o 
  -3  22   3        0.77       -0.17      3.95 o 
  -2  22   3      480.35      474.82      9.55 o 
  -1  22   3      109.10      109.10      5.45 o 
   0  22   3      124.12      116.22      8.32 o 
   1  22   3       60.64       52.50      5.74 o 
   2  22   3       34.87       45.81      5.53 o 
   3  22   3       43.99       38.14      5.20 o 
   4  22   3      245.44      234.89     23.86 o 
   5  22   3       82.99       89.19      9.86 o 
   6  22   3       33.69       26.31      5.48 o 
   7  22   3       11.88       15.04      7.05 o 
  -7  23   3       24.20       18.11      3.86 o 
  -6  23   3       14.94       12.34      4.40 o 
  -5  23   3       33.41       16.85      5.21 o 
  -4  23   3       74.72       81.82      5.23 o 
  -3  23   3      206.80      196.45      6.69 o 
  -2  23   3        7.46        5.64      5.11 o 
  -1  23   3      166.84      174.25      7.47 o 
   0  23   3      286.75      281.40      9.93 o 
   1  23   3       69.92       55.06      7.57 o 
   2  23   3        4.51        5.36      4.85 o 
   3  23   3       27.03       23.79      4.86 o 
   4  23   3      153.58      164.81      7.97 o 
   5  23   3       26.21       35.07      7.77 o 
   6  23   3       19.19       17.73      4.77 o 
   7  23   3       50.63       37.44      4.25 o 
  -7  24   3        0.25        3.38      3.87 o 
  -6  24   3      134.90      128.16      5.45 o 
  -5  24   3       87.55      111.23      6.69 o 
  -4  24   3      100.31       79.53      5.72 o 
  -3  24   3      340.83      326.54      8.29 o 
  -2  24   3       56.85       41.48      5.51 o 
  -1  24   3       84.83       76.35      4.80 o 
   0  24   3        0.33        1.83      5.16 o 
   1  24   3        2.87        4.04      4.18 o 
   2  24   3      285.21      289.97      9.35 o 
   3  24   3       43.57       43.31      4.76 o 
   4  24   3       10.04       22.49      5.37 o 
   5  24   3       22.23       20.58      6.89 o 
   6  24   3        6.58        2.84      2.71 o 
  -6  25   3        1.14        1.04      3.40 o 
  -5  25   3       15.13       12.33      3.85 o 
  -4  25   3        2.24        1.81      4.11 o 
  -3  25   3        2.01        5.85      4.80 o 
  -2  25   3        0.24       -2.08      4.22 o 
  -1  25   3       50.00       55.49      5.51 o 
   0  25   3      122.55      129.74      6.30 o 
   1  25   3       41.24       54.42      5.70 o 
   2  25   3        3.32        0.48      4.42 o 
   3  25   3        0.08       -4.92      4.92 o 
   4  25   3       11.95        8.24      7.24 o 
   5  25   3       28.22       31.22      3.20 o 
   6  25   3       30.07       23.81      4.82 o 
  -5  26   3       12.62       16.81      4.47 o 
  -4  26   3        2.19       -0.28      5.56 o 
  -3  26   3       73.40       70.35      6.91 o 
  -2  26   3       16.48       18.21      6.48 o 
  -1  26   3       13.57        8.36      6.19 o 
   0  26   3        0.09        1.84      3.72 o 
   1  26   3       11.36       12.27      5.53 o 
   2  26   3      288.62      333.72      8.52 o 
   3  26   3       45.71       50.89      8.35 o 
   4  26   3        3.85        0.16      6.52 o 
   5  26   3        5.15        1.98      3.41 o 
  -4  27   3       12.05       11.30      4.45 o 
  -3  27   3       62.10       48.15      5.76 o 
  -2  27   3        9.83       19.00      5.93 o 
  -1  27   3       19.21       27.90      5.90 o 
   0  27   3       27.97       21.22      6.92 o 
   1  27   3        2.70        5.21      7.06 o 
   2  27   3       48.43       45.96      7.80 o 
   3  27   3        1.62       -4.70      6.58 o 
   4  27   3       57.37       64.40      4.38 o 
  -4  28   3        3.16        6.20      4.08 o 
  -3  28   3        4.59        3.60      5.53 o 
  -2  28   3       15.93       17.71      6.52 o 
  -1  28   3       29.89       32.03      7.42 o 
   0  28   3       43.65       41.06      4.45 o 
   1  28   3       25.09       25.25      6.04 o 
   2  28   3       32.54       32.06      6.06 o 
   3  28   3        1.58        0.44      3.42 o 
  -2  29   3       18.93       20.55      4.69 o 
  -1  29   3        1.71       10.25      4.98 o 
   0  29   3        9.03       15.13      5.23 o 
   1  29   3        0.06        1.21      4.62 o 
   2  29   3        3.22        0.64      3.57 o 
 -10   0   4       46.51       64.99      5.13 o 
  -8   0   4     5287.47     4873.63     60.10 o 
  -6   0   4     3529.28     3575.39     50.40 o 
  -4   0   4     2177.72     3020.44     21.72 o 
  -2   0   4     4238.71     5312.06     18.47 o 
   0   0   4      208.96      335.85      9.50 o 
   2   0   4     1550.48     1599.56     29.76 o 
   4   0   4    18342.32    19170.95     67.76 o 
   6   0   4     1095.70     1223.78     33.88 o 
   8   0   4        0.24       -2.00      9.21 o 
  10   0   4      114.18      163.23      9.75 o 
 -11   1   4       35.69       24.17      5.65 o 
 -10   1   4       26.62       25.46      3.82 o 
  -9   1   4      172.13      159.15      5.16 o 
  -8   1   4     1293.24     1174.48     12.16 o 
  -7   1   4       97.60       99.13      9.48 o 
  -6   1   4       79.81      117.40     13.91 o 
  -5   1   4      643.03      715.80     22.11 o 
  -4   1   4       89.94      125.60      7.88 o 
  -3   1   4      381.30      392.78      7.84 o 
  -2   1   4        3.43       19.83      1.89 o 
  -1   1   4     4797.20     4772.09     21.02 o 
   0   1   4     9372.12     9337.28     38.22 o 
   1   1   4    25837.64    24272.41    199.83 o 
   2   1   4    72229.18    68713.75   1933.30 o 
   3   1   4       58.33       77.54      5.60 o 
   4   1   4     4412.34     5037.19     28.60 o 
   5   1   4     3113.02     3372.53     32.44 o 
   6   1   4      163.34      194.88      9.24 o 
   7   1   4       74.37       86.02     10.03 o 
   8   1   4       27.04       16.13      7.01 o 
   9   1   4       76.79       74.37      6.64 o 
  10   1   4      358.32      415.70      8.85 o 
  11   1   4        4.83        4.17      3.59 o 
 -11   2   4       12.33       11.60      3.81 o 
 -10   2   4       95.37       83.57      4.31 o 
  -9   2   4      334.23      302.54      6.91 o 
  -8   2   4     1502.60     1420.56     17.09 o 
  -7   2   4       34.21       51.00      7.85 o 
  -6   2   4     1834.22     2004.66     27.31 o 
  -5   2   4     1329.89     1532.19     63.21 o 
  -4   2   4     6267.77     6762.30    231.49 o 
  -3   2   4     7949.75     8769.22     44.19 o 
  -2   2   4    20600.99    20262.29    125.32 o 
  -1   2   4    15368.04    17001.89     47.01 o 
   0   2   4     3812.06     4095.94     22.70 o 
   1   2   4     1236.86     1587.30     34.12 o 
   2   2   4    19325.78    20215.98    124.89 o 
   3   2   4      269.60      348.37     11.47 o 
   4   2   4     1778.03     1927.49     19.08 o 
   5   2   4      575.19      583.51     14.97 o 
   6   2   4      207.54      237.70      9.65 o 
   7   2   4     1305.80     1245.03     10.41 o 
   8   2   4        0.18        0.82      9.12 o 
   9   2   4      163.88      174.97      6.82 o 
  10   2   4        9.61       11.95      4.94 o 
  11   2   4       56.82       47.00      4.57 o 
 -11   3   4       30.56       32.25      3.99 o 
 -10   3   4        0.92        3.70      3.63 o 
  -9   3   4     1028.77      976.76     10.67 o 
  -8   3   4      601.90      563.32     15.41 o 
  -7   3   4       44.50       48.26     12.26 o 
  -6   3   4     7338.90     7263.20     58.00 o 
  -5   3   4       28.12       26.25     13.27 o 
  -4   3   4      526.56      677.69     11.70 o 
  -3   3   4     7056.15     7327.72     29.20 o 
  -2   3   4     1150.63      958.85     13.88 o 
  -1   3   4    12367.74    13764.38     34.76 o 
   0   3   4      222.13      163.96      5.35 o 
   1   3   4    25381.41    24646.27     71.60 o 
   2   3   4     9482.67     9978.77     34.26 o 
   3   3   4     1120.10     1012.71     46.87 o 
   4   3   4      886.30     1063.26     22.02 o 
   5   3   4       18.46       18.53      6.34 o 
   6   3   4      379.79      433.12     21.83 o 
   7   3   4       72.01       79.79      5.05 o 
   8   3   4      124.06      115.70     11.96 o 
   9   3   4      111.29      116.93      6.00 o 
  10   3   4       42.00       48.24      4.18 o 
  11   3   4       66.06       62.07      4.80 o 
 -11   4   4       25.34       24.58      3.94 o 
 -10   4   4       48.06       46.86      4.56 o 
  -9   4   4       63.00       65.06      4.40 o 
  -8   4   4        6.18       -1.76      4.90 o 
  -7   4   4        5.65       11.09      6.90 o 
  -6   4   4      791.07      852.83     26.66 o 
  -5   4   4      666.30      667.65     15.86 o 
  -4   4   4     3818.27     3800.64     18.67 o 
  -3   4   4     8492.36     8868.33     46.98 o 
  -2   4   4     1229.97     1517.67     12.32 o 
  -1   4   4    15072.42    15696.36     71.22 o 
   0   4   4      604.01      790.48     17.28 o 
   1   4   4      691.02      666.24      7.32 o 
   2   4   4      220.31      281.36      6.91 o 
   3   4   4     2500.67     2578.71    137.20 o 
   4   4   4     6472.58     6435.06     47.01 o 
   5   4   4     1452.91     1469.94     54.23 o 
   6   4   4      205.67      216.77     12.34 o 
   7   4   4     1015.59      978.59     24.68 o 
   8   4   4       49.03       34.79     10.07 o 
   9   4   4      102.93       89.05      5.62 o 
  10   4   4        0.08        0.72      4.35 o 
  11   4   4       38.66       36.24      4.30 o 
 -11   5   4      219.95      235.12      5.40 o 
 -10   5   4        5.51        6.33      4.15 o 
  -9   5   4      312.77      264.00      6.85 o 
  -8   5   4      229.21      185.71      8.00 o 
  -7   5   4      126.93      116.51     17.46 o 
  -6   5   4     5453.02     5322.96     61.97 o 
  -5   5   4     2951.72     2955.80     40.72 o 
  -4   5   4     8608.77     9155.07     47.66 o 
  -3   5   4      111.17      138.53      3.72 o 
  -2   5   4       53.75      100.41      3.67 o 
  -1   5   4      361.10      404.19      5.06 o 
   0   5   4     1339.00     1375.03     12.61 o 
   1   5   4     3266.49     3460.82     46.34 o 
   2   5   4      510.80      505.02     16.69 o 
   3   5   4      943.99     1457.21     91.10 o 
   4   5   4        7.15        8.50      6.54 o 
   5   5   4       32.57       38.70      6.42 o 
   6   5   4       96.07       85.78     20.94 o 
   7   5   4      207.62      188.49      9.17 o 
   8   5   4      126.97      109.94      7.83 o 
   9   5   4      146.76      149.85      6.18 o 
  10   5   4        0.65        1.45      7.62 o 
  11   5   4       18.77       21.90      3.88 o 
 -11   6   4      896.06      967.43      9.96 o 
 -10   6   4       21.63       21.77      4.11 o 
  -9   6   4        8.70       15.31      3.79 o 
  -8   6   4       71.34       67.15      4.75 o 
  -7   6   4        0.27        6.87     10.31 o 
  -6   6   4      466.21      451.99     21.30 o 
  -5   6   4       40.40       69.21      8.39 o 
  -4   6   4     1537.40     1941.92     16.86 o 
  -3   6   4      604.42      513.33      7.41 o 
  -2   6   4      270.13      213.35      4.33 o 
  -1   6   4        4.35        8.22      2.84 o 
   0   6   4     2170.27     2043.98     15.88 o 
   1   6   4      758.17      615.03     10.29 o 
   2   6   4     1970.27     1600.80     27.25 o 
   3   6   4      812.16      770.72     22.72 o 
   4   6   4      250.21      291.42     20.45 o 
   5   6   4      147.62      167.09     10.90 o 
   6   6   4       15.61       20.26      9.45 o 
   7   6   4      286.21      261.78      9.33 o 
   8   6   4        5.74        2.67      6.10 o 
   9   6   4        6.70       11.60      4.67 o 
  10   6   4       39.93       48.23      8.14 o 
  11   6   4       40.68       33.46      3.86 o 
 -11   7   4       88.26       99.22      7.36 o 
 -10   7   4        3.41        5.41      3.89 o 
  -9   7   4       30.66       26.65      4.49 o 
  -8   7   4       47.13       33.39      5.23 o 
  -7   7   4        0.23        3.56      4.42 o 
  -6   7   4      357.04      437.62     18.40 o 
  -5   7   4     2075.32     2295.66     34.78 o 
  -4   7   4       38.21       31.96      6.01 o 
  -3   7   4      599.94      628.40     12.40 o 
  -2   7   4     1659.83     1785.50     33.60 o 
  -1   7   4    10981.53    11821.18     31.15 o 
   0   7   4     1153.04     1170.52     15.35 o 
   1   7   4     4567.39     4756.54     74.11 o 
   2   7   4      161.48      158.45     12.76 o 
   3   7   4      918.84      689.54     22.56 o 
   4   7   4       10.48       10.09     12.48 o 
   5   7   4      945.12     1041.18     21.42 o 
   6   7   4      501.47      531.59     37.56 o 
   7   7   4     1369.50     1394.73     52.94 o 
   8   7   4        3.54       -0.96      4.83 o 
   9   7   4       18.79       16.61      6.30 o 
  10   7   4       13.06       -0.49      7.16 o 
 -11   8   4      507.44      534.93     11.39 o 
 -10   8   4        2.70        2.11      3.66 o 
  -9   8   4      185.26      152.54      7.35 o 
  -8   8   4        6.92        6.44      4.79 o 
  -7   8   4       96.04       62.11      4.86 o 
  -6   8   4      193.07      211.80     13.39 o 
  -5   8   4     1306.72     1569.51     30.37 o 
  -4   8   4      260.69      297.19      8.65 o 
  -3   8   4     2161.00     2155.83     22.34 o 
  -2   8   4      973.30      881.52     30.78 o 
  -1   8   4     3535.47     3493.32     18.28 o 
   0   8   4      628.10      495.87      9.23 o 
   1   8   4     1236.69     1485.84     15.97 o 
   2   8   4      678.89      693.92     20.17 o 
   3   8   4      118.91       79.01     12.82 o 
   4   8   4     1604.35     1471.71     34.69 o 
   5   8   4      734.78      651.45     21.60 o 
   6   8   4       47.85       42.07      5.92 o 
   7   8   4        5.18       12.86      5.17 o 
   8   8   4        6.65        8.74      4.92 o 
   9   8   4       57.85       56.21      8.18 o 
  10   8   4       37.96       30.63      6.88 o 
 -11   9   4       37.61       39.16      5.79 o 
 -10   9   4       69.84       68.45      4.87 o 
  -9   9   4       87.01       70.83      4.64 o 
  -8   9   4        8.67       10.05      5.02 o 
  -7   9   4       63.70       43.75      4.84 o 
  -6   9   4      330.22      345.37     13.14 o 
  -5   9   4      728.79      840.30     14.02 o 
  -4   9   4      453.60      373.43     11.76 o 
  -3   9   4       65.18       76.47      7.61 o 
  -2   9   4      258.40      416.50     12.04 o 
  -1   9   4        7.32       10.59      3.18 o 
   0   9   4        4.10       32.02      4.93 o 
   1   9   4      233.89      126.50     10.69 o 
   2   9   4     5740.98     5581.54     53.94 o 
   3   9   4        2.40       11.03     12.29 o 
   4   9   4     1085.91     1102.43     31.40 o 
   5   9   4        5.24        2.97      9.20 o 
   6   9   4      668.34      613.56     11.40 o 
   7   9   4      382.29      333.33      8.66 o 
   8   9   4      114.96      136.94      6.68 o 
   9   9   4        1.91        4.22      6.03 o 
  10   9   4        4.19        4.04      5.97 o 
 -11  10   4        1.99        4.59      4.63 o 
 -10  10   4       49.16       33.19      8.53 o 
  -9  10   4      428.19      431.03     11.86 o 
  -8  10   4       65.97       55.84      5.39 o 
  -7  10   4        0.65        2.97      4.56 o 
  -6  10   4      223.12      244.08     16.98 o 
  -5  10   4     3243.89     2999.78    135.77 o 
  -4  10   4     1128.23     1261.72     20.03 o 
  -3  10   4       57.68       47.47      7.34 o 
  -2  10   4        5.38       20.22      6.30 o 
  -1  10   4     3935.82     4130.10     22.43 o 
   0  10   4       39.33       57.45      5.03 o 
   1  10   4      931.31      979.18     38.11 o 
   2  10   4      245.64      203.25     15.13 o 
   3  10   4        4.27       -0.59     12.08 o 
   4  10   4     1111.23      920.65     29.75 o 
   5  10   4      290.64      288.39     13.25 o 
   6  10   4      179.77      174.41      7.64 o 
   7  10   4        4.14        7.22      5.44 o 
   8  10   4      110.86      128.67      6.66 o 
   9  10   4       24.65       30.34      6.17 o 
  10  10   4       84.77      101.78      7.03 o 
 -11  11   4       93.71      103.32      5.44 o 
 -10  11   4        8.55       11.01      8.17 o 
  -9  11   4      274.80      322.15      9.10 o 
  -8  11   4      148.20      127.41      6.24 o 
  -7  11   4      221.54      199.83      6.85 o 
  -6  11   4      576.70      486.56     12.48 o 
  -5  11   4       21.88       14.09      7.45 o 
  -4  11   4       31.64       35.23      7.84 o 
  -3  11   4     1375.97     1401.74     20.50 o 
  -2  11   4      215.80      236.69      9.71 o 
  -1  11   4     2382.70     2901.93     23.19 o 
   0  11   4     6314.97     6343.04     37.61 o 
   1  11   4     1871.07     2236.66    104.85 o 
   2  11   4       69.14       42.12     11.91 o 
   3  11   4       18.19       60.11     12.15 o 
   4  11   4     1176.08     1070.52     32.45 o 
   5  11   4      188.10      199.72     12.22 o 
   6  11   4      118.80      142.14      7.81 o 
   7  11   4      163.46      158.63      7.25 o 
   8  11   4      140.57      140.56      7.61 o 
   9  11   4       31.21       36.48      6.03 o 
  10  11   4      179.83      173.32      7.03 o 
 -11  12   4       40.25       40.65      3.80 o 
 -10  12   4      315.11      357.72     12.15 o 
  -9  12   4      114.39      125.58      5.84 o 
  -8  12   4      194.85      186.58      8.30 o 
  -7  12   4       18.14        9.05      4.28 o 
  -6  12   4     1358.86     1205.32     12.23 o 
  -5  12   4     1154.38     1125.69     21.37 o 
  -4  12   4      440.47      556.65     15.19 o 
  -3  12   4      230.32      212.98     10.05 o 
  -2  12   4     2135.99     2324.91     79.60 o 
  -1  12   4     5166.79     6108.46     78.05 o 
   0  12   4     1289.84     1408.78     19.37 o 
   1  12   4      531.78      502.86     13.26 o 
   2  12   4        0.12        6.82     11.23 o 
   3  12   4      688.65      719.22     24.87 o 
   4  12   4      982.97      883.20     29.86 o 
   5  12   4     1605.25     1621.32     22.67 o 
   6  12   4     1294.27     1207.09     24.12 o 
   7  12   4       10.02       16.99      5.70 o 
   8  12   4      122.37      122.04      6.41 o 
   9  12   4        5.89        8.56      5.20 o 
  10  12   4      123.44      128.83      5.43 o 
 -10  13   4        3.61        5.18      6.65 o 
  -9  13   4      175.65      171.63      5.89 o 
  -8  13   4        8.11       18.55      5.90 o 
  -7  13   4        4.85        1.32      5.11 o 
  -6  13   4       86.38       67.54      5.96 o 
  -5  13   4       17.71       13.27      8.51 o 
  -4  13   4     2040.01     2043.68     40.64 o 
  -3  13   4      708.07      687.11     23.05 o 
  -2  13   4      115.56      138.39     14.52 o 
  -1  13   4     2049.40     2099.68     26.11 o 
   0  13   4     3579.18     3499.70     32.17 o 
   1  13   4      715.05      913.12     38.32 o 
   2  13   4      350.72      299.07     11.87 o 
   3  13   4      335.79      267.58     17.62 o 
   4  13   4       34.32       23.06     11.17 o 
   5  13   4      191.08      204.56     10.58 o 
   6  13   4       12.59       13.79      5.73 o 
   7  13   4      151.25      124.73      6.81 o 
   8  13   4       31.45       26.57      6.60 o 
   9  13   4        5.73       14.38      4.98 o 
 -10  14   4       90.03      110.68      7.19 o 
  -9  14   4       21.65       17.36      5.82 o 
  -8  14   4      977.22      945.11     22.24 o 
  -7  14   4       27.06       14.15      5.42 o 
  -6  14   4      246.66      263.53      7.79 o 
  -5  14   4      310.12      337.60      6.83 o 
  -4  14   4      995.81     1052.21     31.83 o 
  -3  14   4        2.11       11.38      7.32 o 
  -2  14   4     1642.54     1612.03     74.98 o 
  -1  14   4      563.25      668.36     23.84 o 
   0  14   4     3582.30     3378.72     49.06 o 
   1  14   4     1653.67     1651.14     37.63 o 
   2  14   4      156.49      180.21     10.47 o 
   3  14   4       28.25       30.35      8.29 o 
   4  14   4      348.03      338.36     21.70 o 
   5  14   4       16.12       19.92      5.17 o 
   6  14   4     1277.98     1364.45     51.03 o 
   7  14   4      162.34      173.13     11.01 o 
   8  14   4        1.92        2.75      5.84 o 
   9  14   4      187.64      188.43      6.23 o 
 -10  15   4       34.49       38.44      5.40 o 
  -9  15   4       37.14       35.40      7.94 o 
  -8  15   4       20.23       33.41      9.65 o 
  -7  15   4      183.04      186.02      9.34 o 
  -6  15   4        0.43        2.07      5.13 o 
  -5  15   4       30.17       34.14      4.31 o 
  -4  15   4      723.31      694.36     30.47 o 
  -3  15   4      630.76      772.11     66.12 o 
  -2  15   4       38.87       28.40     11.39 o 
  -1  15   4     2307.62     2427.59     43.16 o 
   0  15   4     3555.51     3443.49     50.84 o 
   1  15   4       19.41       16.83      7.64 o 
   2  15   4      265.67      268.02     12.99 o 
   3  15   4      852.12      808.06     19.26 o 
   4  15   4       83.14       91.96      8.85 o 
   5  15   4      188.68      197.23      7.27 o 
   6  15   4      166.05      150.00      8.49 o 
   7  15   4       73.00       93.75      7.89 o 
   8  15   4       19.38       28.60      5.66 o 
   9  15   4       32.45       31.66      3.92 o 
 -10  16   4       94.46      102.90      4.98 o 
  -9  16   4       86.89       95.16      5.74 o 
  -8  16   4        6.82        9.76      8.46 o 
  -7  16   4       25.22       15.40      7.08 o 
  -6  16   4      277.04      276.31      8.05 o 
  -5  16   4       58.43       44.89      4.73 o 
  -4  16   4     1369.29     1303.18     30.59 o 
  -3  16   4     2427.03     2559.60     47.41 o 
  -2  16   4      389.23      432.67     21.45 o 
  -1  16   4     1316.98     1224.78     33.04 o 
   0  16   4       56.78       58.90     11.72 o 
   1  16   4      282.08      275.11     17.82 o 
   2  16   4       52.50       57.37      9.06 o 
   3  16   4      138.53      115.50      7.65 o 
   4  16   4      709.18      542.79     19.62 o 
   5  16   4       30.58       22.04      5.46 o 
   6  16   4      763.09      755.98     19.57 o 
   7  16   4      207.79      231.42     23.05 o 
   8  16   4        4.79        6.69      4.61 o 
   9  16   4       35.97       41.37      6.25 o 
  -9  17   4       34.44       37.80      7.52 o 
  -8  17   4      251.99      263.54      9.81 o 
  -7  17   4      212.14      159.36      8.37 o 
  -6  17   4      505.69      501.48     11.15 o 
  -5  17   4      389.85      357.65     13.50 o 
  -4  17   4      499.79      437.92     10.85 o 
  -3  17   4      437.00      354.53      7.68 o 
  -2  17   4       75.28       55.95     15.57 o 
  -1  17   4      427.78      435.55     22.40 o 
   0  17   4       11.79       10.39     11.28 o 
   1  17   4      582.74      537.16     24.50 o 
   2  17   4      427.27      519.95     14.11 o 
   3  17   4      172.89      174.65     10.82 o 
   4  17   4       83.73       89.33      8.01 o 
   5  17   4      208.75      198.72     12.02 o 
   6  17   4      556.87      546.03     15.35 o 
   7  17   4      199.93      174.40     13.98 o 
   8  17   4       50.38       52.81      9.43 o 
  -9  18   4       42.17       40.64      3.98 o 
  -8  18   4      127.61      139.32      7.31 o 
  -7  18   4       39.64       47.43      6.92 o 
  -6  18   4     1558.85     1358.86     44.91 o 
  -5  18   4        4.93        6.10      4.31 o 
  -4  18   4        5.19       10.37      4.41 o 
  -3  18   4      235.40      198.93      6.58 o 
  -2  18   4      251.44      246.77      7.05 o 
  -1  18   4      118.53      110.45      6.93 o 
   0  18   4      135.64      161.13     10.12 o 
   1  18   4       75.47       68.92      7.50 o 
   2  18   4      604.91      625.22     43.78 o 
   3  18   4       38.50       40.79      6.64 o 
   4  18   4      966.15     1004.93     19.40 o 
   5  18   4      416.79      408.78     11.40 o 
   6  18   4       37.44       33.33      7.10 o 
   7  18   4       79.53       64.40     12.02 o 
   8  18   4        1.31       -4.18      8.19 o 
  -9  19   4        0.02        3.89      4.16 o 
  -8  19   4       97.53       90.30      5.68 o 
  -7  19   4       50.74       45.28      6.33 o 
  -6  19   4      399.81      416.78      9.85 o 
  -5  19   4      266.98      229.21      7.80 o 
  -4  19   4        1.26        1.04      4.29 o 
  -3  19   4       62.21       63.63      5.68 o 
  -2  19   4        1.22        4.42      4.49 o 
  -1  19   4       52.22       39.31      5.10 o 
   0  19   4      218.32      184.56      6.57 o 
   1  19   4      177.82      176.43      9.88 o 
   2  19   4     2148.43     1822.70     29.75 o 
   3  19   4        0.66        0.56      6.23 o 
   4  19   4       66.93       74.42      8.92 o 
   5  19   4        4.44        4.26      6.30 o 
   6  19   4      375.02      462.13     11.19 o 
   7  19   4        1.58        4.85     10.08 o 
   8  19   4        6.10        6.20      6.95 o 
  -8  20   4       22.91       22.21      4.05 o 
  -7  20   4        2.01       -1.25      4.16 o 
  -6  20   4      172.57      179.76      7.77 o 
  -5  20   4        6.71        3.26      5.11 o 
  -4  20   4       38.71       41.77      4.91 o 
  -3  20   4      172.54      144.24      6.61 o 
  -2  20   4       22.96       19.68      5.36 o 
  -1  20   4      518.07      411.66     15.71 o 
   0  20   4      826.66      810.55     11.29 o 
   1  20   4       40.14       34.47      7.15 o 
   2  20   4        3.03        2.35      9.43 o 
   3  20   4        0.08        3.30      5.03 o 
   4  20   4      197.13      162.99     12.50 o 
   5  20   4        9.40        5.38      8.54 o 
   6  20   4       23.90       22.19      6.26 o 
   7  20   4        5.06        6.13      8.95 o 
   8  20   4        1.08        1.27      5.10 o 
  -8  21   4        3.25        3.34      5.65 o 
  -7  21   4       11.87        1.24      5.08 o 
  -6  21   4        5.13        3.50      5.05 o 
  -5  21   4        6.13        0.19      4.63 o 
  -4  21   4        3.11        0.65      3.90 o 
  -3  21   4       54.50       62.58      4.50 o 
  -2  21   4       31.46       19.83      5.42 o 
  -1  21   4       43.93       31.24      4.60 o 
   0  21   4      444.35      414.53     11.30 o 
   1  21   4      245.14      207.72     10.43 o 
   2  21   4      181.78      162.47     12.18 o 
   3  21   4      136.82      122.00     10.47 o 
   4  21   4       82.29       64.20     10.73 o 
   5  21   4       18.12       26.78      8.90 o 
   6  21   4      244.49      237.20      8.05 o 
   7  21   4      167.09      173.96     10.19 o 
  -8  22   4        0.17        0.86      3.94 o 
  -7  22   4       44.36       34.61      4.91 o 
  -6  22   4       51.14       32.44      5.00 o 
  -5  22   4        9.66        4.59      4.51 o 
  -4  22   4        1.40        3.51      3.99 o 
  -3  22   4       52.20       60.89      4.49 o 
  -2  22   4        1.46       -4.28      5.24 o 
  -1  22   4       28.29       64.98      5.76 o 
   0  22   4      255.27      260.34      7.90 o 
   1  22   4      131.17      147.37      6.92 o 
   2  22   4       35.05       30.21      6.63 o 
   3  22   4        2.46        3.60      5.86 o 
   4  22   4        5.42        2.03      9.33 o 
   5  22   4       16.02       11.52      7.54 o 
   6  22   4       14.93       14.92      5.00 o 
   7  22   4       16.19       16.12      6.55 o 
  -7  23   4        9.05        5.09      5.49 o 
  -6  23   4      100.95      113.60      5.32 o 
  -5  23   4       12.35        9.34      4.96 o 
  -4  23   4       93.28       83.64      5.21 o 
  -3  23   4       15.69       17.37      4.01 o 
  -2  23   4        1.15        2.22      5.12 o 
  -1  23   4      119.24      114.93      5.55 o 
   0  23   4       14.69       20.22      5.42 o 
   1  23   4      421.09      419.39     21.73 o 
   2  23   4      171.58      164.69      8.31 o 
   3  23   4       17.76       16.39      5.79 o 
   4  23   4       62.04       56.94      9.27 o 
   5  23   4        2.19        4.57      5.71 o 
   6  23   4        4.01        4.21      4.02 o 
  -7  24   4       20.49       18.88      3.98 o 
  -6  24   4        2.66       -0.99      6.05 o 
  -5  24   4      126.96      149.09      5.93 o 
  -4  24   4       15.48       14.85      4.20 o 
  -3  24   4       40.92       42.55      4.76 o 
  -2  24   4       24.37       14.51      5.08 o 
  -1  24   4       72.01       89.00      4.98 o 
   0  24   4       22.07       13.09      5.12 o 
   1  24   4        9.18       11.21      6.19 o 
   2  24   4        2.99        7.18      5.82 o 
   3  24   4       21.48       19.38      5.49 o 
   4  24   4       21.93       18.09      7.68 o 
   5  24   4        3.98        6.42      4.94 o 
   6  24   4       15.04        6.00      6.20 o 
  -6  25   4       48.26       55.81      4.86 o 
  -5  25   4        8.85        7.13      3.75 o 
  -4  25   4        8.41        3.47      4.12 o 
  -3  25   4       46.44       38.21      5.56 o 
  -2  25   4        2.74        8.18      4.28 o 
  -1  25   4       33.04       34.88      4.98 o 
   0  25   4      210.36      196.59      9.32 o 
   1  25   4       59.76       72.73      6.60 o 
   2  25   4        2.13        0.04      5.32 o 
   3  25   4       19.85       22.23      5.02 o 
   4  25   4        1.17       -3.17      6.86 o 
   5  25   4       11.34       12.24      4.17 o 
  -5  26   4       10.53       13.40      6.20 o 
  -4  26   4        4.09        3.45      5.19 o 
  -3  26   4       63.62       50.56      6.35 o 
  -2  26   4        4.80        8.29      4.53 o 
  -1  26   4       28.34       22.98      6.32 o 
   0  26   4        0.86       -1.98      5.29 o 
   1  26   4        9.41       14.45      5.32 o 
   2  26   4       41.82       50.29      5.62 o 
   3  26   4        2.51        3.46      6.87 o 
   4  26   4        3.24        2.14      4.48 o 
   5  26   4        7.23        8.18      4.89 o 
  -4  27   4        7.53        2.40      6.40 o 
  -3  27   4        0.40        3.96      6.97 o 
  -2  27   4       16.61       20.37      8.23 o 
  -1  27   4        3.99        6.81      7.66 o 
   0  27   4        8.45       11.62      4.78 o 
   1  27   4       20.15       23.65      7.00 o 
   2  27   4      138.07      165.10      8.93 o 
   3  27   4       39.35       49.54      6.85 o 
   4  27   4        2.99        0.12      3.12 o 
  -3  28   4        1.82        2.33      5.51 o 
  -2  28   4       13.81       20.25      6.54 o 
  -1  28   4        0.36        6.43      6.76 o 
   0  28   4       35.47       37.34      7.17 o 
   1  28   4        1.68       -1.76      5.15 o 
   2  28   4        2.14        3.06      4.99 o 
   3  28   4        0.32        1.60      3.93 o 
  -2  29   4       23.67       27.41      4.72 o 
  -1  29   4       53.02       52.47      5.52 o 
   0  29   4        0.30        2.23      4.72 o 
   1  29   4       11.20       10.17      4.19 o 
 -11   0   5       65.86       71.83      8.79 o 
  -9   0   5     1522.41     1404.56     24.63 o 
  -7   0   5      605.33      641.95     17.14 o 
  -5   0   5     1627.74     1710.27     22.03 o 
  -3   0   5     1503.51     1499.35     10.50 o 
  -1   0   5    11808.34    12930.85     55.00 o 
   1   0   5    22154.57    24338.28     89.83 o 
   3   0   5      165.33      173.53     15.48 o 
   5   0   5     5640.64     5711.22     67.18 o 
   7   0   5        0.82        7.86     10.06 o 
   9   0   5        0.20       10.48      7.99 o 
 -11   1   5        0.31       -0.26      5.30 o 
 -10   1   5       75.59       67.96      4.10 o 
  -9   1   5       89.16       83.76      5.79 o 
  -8   1   5      253.26      263.78     10.26 o 
  -7   1   5      319.34      282.41      8.81 o 
  -6   1   5        2.98        5.98      4.86 o 
  -5   1   5     1741.09     1813.16     18.17 o 
  -4   1   5     1516.84     1480.58     14.70 o 
  -3   1   5     3301.26     3327.63     15.61 o 
  -2   1   5       22.32       12.97      1.73 o 
  -1   1   5      886.43     1010.33     11.56 o 
   0   1   5      936.85      923.13     13.51 o 
   1   1   5    68920.10    65164.41    331.60 o 
   2   1   5      239.81      227.87     13.78 o 
   3   1   5       61.75       24.07      8.62 o 
   4   1   5     4128.41     4216.47     61.95 o 
   5   1   5       31.63       39.08     17.04 o 
   6   1   5     1127.28     1092.73     23.69 o 
   7   1   5      319.13      277.51     10.43 o 
   8   1   5       88.92       68.24     10.67 o 
   9   1   5        1.37        1.06      5.54 o 
  10   1   5       52.93       57.48      5.38 o 
 -11   2   5      167.30      169.76      6.92 o 
 -10   2   5        0.90       -0.54      3.61 o 
  -9   2   5     1363.46     1211.59     16.36 o 
  -8   2   5      198.57      161.53      6.63 o 
  -7   2   5      174.74      167.68      8.85 o 
  -6   2   5     3381.42     3082.20     33.67 o 
  -5   2   5        9.65       13.00      5.07 o 
  -4   2   5     2251.08     2032.81     16.91 o 
  -3   2   5     7574.09     7592.18     24.93 o 
  -2   2   5     5119.39     5510.55     29.84 o 
  -1   2   5      551.06      583.22      6.51 o 
   0   2   5        5.01        4.53      3.56 o 
   1   2   5      184.80      141.32      7.51 o 
   2   2   5     1880.91     1834.93     29.18 o 
   3   2   5        6.78       11.79      4.37 o 
   4   2   5    17627.83    17896.31    298.22 o 
   5   2   5     2532.84     2338.97     63.81 o 
   6   2   5      203.18      234.77     14.53 o 
   7   2   5      173.96      167.94      9.68 o 
   8   2   5        2.95        3.89     10.60 o 
   9   2   5        0.89        8.77      7.97 o 
  10   2   5        1.95        3.04      4.63 o 
 -11   3   5        2.08        3.80      3.55 o 
 -10   3   5       34.29       34.49      3.85 o 
  -9   3   5      383.23      339.69      7.07 o 
  -8   3   5        4.36        6.97      4.90 o 
  -7   3   5       56.84       89.71      8.11 o 
  -6   3   5     5710.70     5547.43     77.20 o 
  -5   3   5      275.26      255.75      7.96 o 
  -4   3   5     1502.15     1815.18     22.01 o 
  -3   3   5      257.22      334.06      5.58 o 
  -2   3   5     1036.91      926.22      8.43 o 
  -1   3   5       10.91       48.03      5.25 o 
   0   3   5        8.57        8.87      3.29 o 
   1   3   5    17616.83    18114.22    107.22 o 
   2   3   5     1837.61     1885.78     15.12 o 
   3   3   5        2.10      109.52     81.61 o 
   4   3   5     2395.43     2282.40     29.04 o 
   5   3   5       28.62       56.88      6.63 o 
   6   3   5      353.95      304.96     14.52 o 
   7   3   5     1793.46     1624.73     27.58 o 
   8   3   5      125.81      138.37     12.34 o 
   9   3   5       10.62       11.62      6.25 o 
  10   3   5      126.12      139.36      4.78 o 
 -11   4   5        3.42        9.32      3.72 o 
 -10   4   5       20.77       14.85      3.56 o 
  -9   4   5       90.80       81.89      5.02 o 
  -8   4   5     1431.88     1289.64     16.72 o 
  -7   4   5        5.66        8.98      6.74 o 
  -6   4   5     2489.29     2222.35     60.94 o 
  -5   4   5      442.04      294.35     11.16 o 
  -4   4   5     3370.89     3551.80     29.31 o 
  -3   4   5    13032.70    14093.25     47.02 o 
  -2   4   5    15096.18    16971.12     59.46 o 
  -1   4   5     6239.65     6960.23     29.17 o 
   0   4   5        6.76        7.19      4.09 o 
   1   4   5       65.57       18.47      5.48 o 
   2   4   5     3082.85     3181.38     63.45 o 
   3   4   5       12.92        2.45      4.34 o 
   4   4   5      321.85      406.73     21.36 o 
   5   4   5      359.34      360.27     14.36 o 
   6   4   5        2.92        8.74      9.93 o 
   7   4   5       36.74       51.00     12.17 o 
   8   4   5       24.79       20.09      9.74 o 
   9   4   5        0.92        3.74      6.22 o 
  10   4   5       88.29      100.14      4.44 o 
 -11   5   5      494.40      550.95     11.78 o 
 -10   5   5        9.25        4.59      4.09 o 
  -9   5   5      192.10      168.18      5.76 o 
  -8   5   5     1037.05      940.27     20.35 o 
  -7   5   5       95.33       90.50      7.96 o 
  -6   5   5       47.48       91.29      8.89 o 
  -5   5   5        8.10        8.97      6.23 o 
  -4   5   5      765.72      903.47     12.91 o 
  -3   5   5     1070.18     1055.71     13.28 o 
  -2   5   5     2243.98     2198.83     22.69 o 
  -1   5   5      965.94     1197.03     16.74 o 
   0   5   5      484.99      429.73      8.43 o 
   1   5   5     2064.93     1968.12     34.83 o 
   2   5   5     6135.88     6244.56    164.74 o 
   3   5   5      323.71      295.74     14.66 o 
   4   5   5     2254.83     2242.82     85.16 o 
   5   5   5        2.26        3.88     10.16 o 
   6   5   5      237.87      250.66     13.80 o 
   7   5   5      355.63      367.56     19.16 o 
   8   5   5      281.62      223.71     13.77 o 
   9   5   5      269.49      264.21     10.41 o 
  10   5   5      197.18      219.43      5.08 o 
 -11   6   5        7.03       10.95      3.45 o 
 -10   6   5        6.40        4.19      3.90 o 
  -9   6   5        4.54        7.93      4.23 o 
  -8   6   5      304.64      261.04      9.72 o 
  -7   6   5       88.18       70.63      6.10 o 
  -6   6   5      377.18      356.01     13.38 o 
  -5   6   5      106.04       79.23     13.71 o 
  -4   6   5     4459.56     4922.89     56.91 o 
  -3   6   5     5564.27     5911.29    125.16 o 
  -2   6   5     5295.08     5434.17     31.11 o 
  -1   6   5     1368.70     1262.30     11.80 o 
   0   6   5      387.57      441.15      8.81 o 
   1   6   5     3183.58     2887.59     22.48 o 
   2   6   5     1132.58     1113.11     16.48 o 
   3   6   5     1062.90      890.62     25.46 o 
   4   6   5     1009.36      894.87     28.43 o 
   5   6   5       41.40       30.77     15.77 o 
   6   6   5       52.49       42.80      7.09 o 
   7   6   5       25.90       25.66      6.62 o 
   8   6   5       77.83       83.58      5.76 o 
   9   6   5        0.07        2.35      4.61 o 
  10   6   5      223.37      246.17      6.86 o 
 -11   7   5      278.36      295.57      8.04 o 
 -10   7   5        0.12        2.04      3.75 o 
  -9   7   5        9.28        5.46      5.13 o 
  -8   7   5     2803.29     2481.69     22.14 o 
  -7   7   5       28.59       49.53      6.31 o 
  -6   7   5      946.72      982.14     28.61 o 
  -5   7   5        1.70        8.36      5.84 o 
  -4   7   5      737.19      771.06     48.95 o 
  -3   7   5     1969.30     2448.52     46.81 o 
  -2   7   5     2414.67     2655.65     23.12 o 
  -1   7   5      371.41      626.14      8.18 o 
   0   7   5     6145.97     6758.46     31.46 o 
   1   7   5      217.96      157.94      7.42 o 
   2   7   5        8.00       11.32      6.45 o 
   3   7   5       51.65      100.80     13.38 o 
   4   7   5      538.76      464.64     22.13 o 
   5   7   5       17.26       26.39      8.63 o 
   6   7   5      539.09      538.48     10.38 o 
   7   7   5      227.11      210.07      9.23 o 
   8   7   5      392.96      359.65     10.77 o 
   9   7   5       21.37       25.94      6.19 o 
  10   7   5      226.84      224.74      9.35 o 
 -11   8   5      142.67      163.22      7.39 o 
 -10   8   5       43.30       38.60      3.94 o 
  -9   8   5       73.27       68.37      4.83 o 
  -8   8   5        1.82        3.10      4.82 o 
  -7   8   5      554.06      539.66     19.03 o 
  -6   8   5      781.55      672.51     24.85 o 
  -5   8   5      292.87      295.04     13.44 o 
  -4   8   5     1332.04     1643.27     31.06 o 
  -3   8   5      806.19      782.21     21.54 o 
  -2   8   5     5293.67     5219.60     33.43 o 
  -1   8   5      531.10      377.36      7.08 o 
   0   8   5     1307.76     1353.64     15.17 o 
   1   8   5     1163.69     1318.98     16.45 o 
   2   8   5     6454.94     6058.56     37.24 o 
   3   8   5      129.73      183.84     15.83 o 
   4   8   5     2430.32     2317.92     43.77 o 
   5   8   5       89.57       93.10     11.73 o 
   6   8   5      281.87      252.18      7.69 o 
   7   8   5      543.90      465.26      9.47 o 
   8   8   5        0.94        4.33      4.98 o 
   9   8   5       28.64       24.11      6.24 o 
  10   8   5      120.48      127.99      7.53 o 
 -11   9   5       22.43       29.19      5.45 o 
 -10   9   5       16.42       14.70      4.31 o 
  -9   9   5      142.28      132.39      7.15 o 
  -8   9   5       71.48       46.12      5.32 o 
  -7   9   5      220.32      170.67      6.31 o 
  -6   9   5     1274.71     1267.10     32.99 o 
  -5   9   5        2.61       14.68      6.82 o 
  -4   9   5     1112.74     1325.64     20.15 o 
  -3   9   5      824.84      822.63     15.51 o 
  -2   9   5       99.49      160.57     25.47 o 
  -1   9   5     4213.40     5440.86     24.86 o 
   0   9   5      845.78      822.61     12.56 o 
   1   9   5     1837.65     2054.55     20.56 o 
   2   9   5     4123.44     4005.36     47.54 o 
   3   9   5      956.25      775.75     25.14 o 
   4   9   5     1044.97      956.87     30.03 o 
   5   9   5       57.66       55.21      9.58 o 
   6   9   5       41.79       53.18      6.40 o 
   7   9   5       15.09       19.95      5.39 o 
   8   9   5      204.69      207.44      7.06 o 
   9   9   5        0.42        5.55      5.67 o 
  10   9   5      271.05      296.14      8.78 o 
 -11  10   5      254.75      270.36      7.67 o 
 -10  10   5       41.28       37.01      4.11 o 
  -9  10   5        0.41        0.72      3.88 o 
  -8  10   5        4.53        3.19      4.71 o 
  -7  10   5       56.04       55.53      6.91 o 
  -6  10   5      253.82      228.59     17.73 o 
  -5  10   5      322.17      389.09     13.19 o 
  -4  10   5      113.32       89.05      8.20 o 
  -3  10   5      767.90     1111.20     26.32 o 
  -2  10   5     1484.30     2013.15     43.22 o 
  -1  10   5     9553.81    10539.82     47.37 o 
   0  10   5     2679.45     2837.79     35.78 o 
   1  10   5     8889.04     9194.22    144.95 o 
   2  10   5     1437.03     1601.51     31.96 o 
   3  10   5      242.19      164.24     16.64 o 
   4  10   5     2780.70     2526.44     47.31 o 
   5  10   5       20.39       15.28      9.85 o 
   6  10   5      353.66      338.29      8.37 o 
   7  10   5      315.94      326.64      8.58 o 
   8  10   5       20.97       23.49      5.21 o 
   9  10   5        8.77        8.50      5.58 o 
  10  10   5        0.15        1.41      4.71 o 
 -11  11   5       13.39       16.18      4.17 o 
 -10  11   5       77.91       76.28      5.52 o 
  -9  11   5        9.59       10.98      3.82 o 
  -8  11   5       19.32        9.82      4.90 o 
  -7  11   5      354.30      290.75     10.31 o 
  -6  11   5     1738.29     1528.35     22.59 o 
  -5  11   5      463.07      499.77     14.89 o 
  -4  11   5     3568.97     3493.53     33.71 o 
  -3  11   5      432.07      612.28     14.83 o 
  -2  11   5       39.59       41.56     14.07 o 
  -1  11   5       12.60       79.73     24.77 o 
   0  11   5        0.56        9.52      4.48 o 
   1  11   5     2079.38     2375.55     83.94 o 
   2  11   5      893.91     1024.92     26.57 o 
   3  11   5      147.17      149.85     15.56 o 
   4  11   5     2462.62     2262.61     45.51 o 
   5  11   5      472.56      479.86     11.52 o 
   6  11   5      975.38      899.24     17.88 o 
   7  11   5       33.69       28.19      5.66 o 
   8  11   5       90.78       94.96      6.01 o 
   9  11   5       31.52       19.43      5.41 o 
  10  11   5      198.34      207.33      4.55 o 
 -10  12   5       29.69       31.93      7.50 o 
  -9  12   5      543.90      542.88     21.61 o 
  -8  12   5      117.53      111.50      7.43 o 
  -7  12   5      328.22      276.60      6.62 o 
  -6  12   5      429.16      390.38      8.64 o 
  -5  12   5      865.15      780.03     18.42 o 
  -4  12   5      867.56      800.65     17.53 o 
  -3  12   5        1.14       12.98     10.11 o 
  -2  12   5     1423.83     1320.63     29.78 o 
  -1  12   5       23.84      105.60     14.72 o 
   0  12   5      420.14      470.19      9.53 o 
   1  12   5       15.66        0.45      7.30 o 
   2  12   5       12.54       47.12     13.18 o 
   3  12   5      240.13      246.31     16.83 o 
   4  12   5     2837.24     2858.75     51.56 o 
   5  12   5     1100.02     1045.17     42.14 o 
   6  12   5      718.38      743.97     12.39 o 
   7  12   5       40.48       59.55      5.97 o 
   8  12   5        0.85        3.11      4.99 o 
   9  12   5        4.93        7.16      5.03 o 
  10  12   5       39.90       44.82      4.18 o 
 -10  13   5       25.58       39.17      6.69 o 
  -9  13   5        0.10        1.74      4.13 o 
  -8  13   5      234.85      255.50      8.72 o 
  -7  13   5      755.34      712.19     10.55 o 
  -6  13   5     1298.01     1184.50     13.43 o 
  -5  13   5     1259.13     1198.85     22.53 o 
  -4  13   5     1573.24     1502.92     24.07 o 
  -3  13   5        7.22       19.84      6.56 o 
  -2  13   5      485.82      574.69     31.79 o 
  -1  13   5     1642.98     1938.37     52.01 o 
   0  13   5        0.64       -2.77      5.50 o 
   1  13   5     4766.13     4838.38     61.68 o 
   2  13   5       32.77       87.09     12.74 o 
   3  13   5      389.87      341.65     19.13 o 
   4  13   5      210.50      202.60     19.71 o 
   5  13   5       10.67        4.99      7.92 o 
   6  13   5     1871.19     1990.78     77.24 o 
   7  13   5       34.67       31.02      5.70 o 
   8  13   5      147.73      160.32      6.35 o 
   9  13   5      127.54      142.34      5.79 o 
 -10  14   5        1.67        5.73      5.58 o 
  -9  14   5      408.30      448.05     18.73 o 
  -8  14   5      546.72      503.67     13.18 o 
  -7  14   5      382.04      347.59      8.79 o 
  -6  14   5       69.19       66.22      5.84 o 
  -5  14   5     1103.80     1113.44     12.37 o 
  -4  14   5      115.19      124.80      9.36 o 
  -3  14   5      941.29      904.38     31.98 o 
  -2  14   5      413.29      447.76     30.80 o 
  -1  14   5       62.45       69.74      7.87 o 
   0  14   5        6.76        3.33     10.32 o 
   1  14   5     1042.83     1074.55     32.45 o 
   2  14   5      201.39      175.47     10.25 o 
   3  14   5       73.53       70.55      9.79 o 
   4  14   5       99.74      143.75      9.21 o 
   5  14   5      669.74      694.33     19.30 o 
   6  14   5       79.84       91.00      5.40 o 
   7  14   5      192.12      180.40     13.13 o 
   8  14   5       26.93       26.34      5.62 o 
   9  14   5       59.12       66.39      4.39 o 
 -10  15   5      119.82      125.83      6.57 o 
  -9  15   5        3.65        5.02      5.03 o 
  -8  15   5       64.04       80.11      7.48 o 
  -7  15   5      243.51      219.36      7.57 o 
  -6  15   5      378.34      361.17      8.69 o 
  -5  15   5     1043.68     1062.61     23.05 o 
  -4  15   5      415.24      338.09      8.15 o 
  -3  15   5      362.70      350.91     13.12 o 
  -2  15   5        2.46        3.66      7.00 o 
  -1  15   5      480.90      517.15     22.51 o 
   0  15   5      278.70      353.87     20.22 o 
   1  15   5      611.23      549.87     18.61 o 
   2  15   5        7.33        5.36      7.11 o 
   3  15   5      504.68      586.95     17.39 o 
   4  15   5        4.91       12.38      7.43 o 
   5  15   5       28.97       32.20      9.47 o 
   6  15   5      112.73       96.31      6.71 o 
   7  15   5       14.71        9.56      5.08 o 
   8  15   5        9.86       11.06      5.09 o 
   9  15   5        1.82        9.81      6.64 o 
 -10  16   5       20.06       18.98      3.95 o 
  -9  16   5      200.69      204.09      6.83 o 
  -8  16   5       27.53       24.80      6.51 o 
  -7  16   5        0.58        5.69      5.21 o 
  -6  16   5     4229.83     3843.16     28.53 o 
  -5  16   5       64.67       67.46      5.03 o 
  -4  16   5      262.29      268.68      5.28 o 
  -3  16   5        9.79       29.29     13.65 o 
  -2  16   5      117.95      126.88     16.98 o 
  -1  16   5       40.10       40.67     13.18 o 
   0  16   5      115.54      141.12     16.50 o 
   1  16   5      490.11      442.94     24.36 o 
   2  16   5     1099.75     1022.95     21.39 o 
   3  16   5      363.51      396.08     10.42 o 
   4  16   5      774.46      666.71     13.47 o 
   5  16   5      154.92      145.33      8.37 o 
   6  16   5      118.14      134.60      9.92 o 
   7  16   5      272.71      257.55      9.95 o 
   8  16   5        0.14       -3.21      9.30 o 
   9  16   5        1.59        2.93      4.89 o 
  -9  17   5       71.97       90.79      7.94 o 
  -8  17   5       33.57       37.86      6.27 o 
  -7  17   5      244.44      188.61      7.30 o 
  -6  17   5       93.14      125.76      5.73 o 
  -5  17   5        5.25        1.34      4.33 o 
  -4  17   5      978.22      980.24     32.76 o 
  -3  17   5       75.34       90.66      7.52 o 
  -2  17   5       61.38       50.03      5.80 o 
  -1  17   5     1126.45     1164.66     34.28 o 
   0  17   5       82.69       75.42     15.32 o 
   1  17   5        8.92       10.70     12.78 o 
   2  17   5      847.68      777.69     18.93 o 
   3  17   5      206.44      185.69     15.39 o 
   4  17   5      117.09       96.91      7.96 o 
   5  17   5       53.90       60.44      7.12 o 
   6  17   5       48.20       44.44      5.84 o 
   7  17   5      220.62      237.26     14.48 o 
   8  17   5       66.09       75.31      9.73 o 
  -9  18   5        0.62       -1.51      3.50 o 
  -8  18   5       48.54       53.98      5.99 o 
  -7  18   5       38.61       47.29      5.75 o 
  -6  18   5      125.50      109.00      5.45 o 
  -5  18   5       79.22       83.88      5.35 o 
  -4  18   5        2.69        1.98      3.61 o 
  -3  18   5      561.28      554.79     10.41 o 
  -2  18   5      210.53      213.32      9.43 o 
  -1  18   5     1702.76     1644.56     21.52 o 
   0  18   5      256.50      331.32      9.17 o 
   1  18   5       79.88       76.97      6.30 o 
   2  18   5      140.24      106.37     11.51 o 
   3  18   5      135.81      121.14      8.01 o 
   4  18   5      424.33      365.14     20.97 o 
   5  18   5        0.09       -1.53      6.14 o 
   6  18   5       37.80       18.18      5.58 o 
   7  18   5        3.85        6.48     10.57 o 
   8  18   5        0.68       -2.65      7.32 o 
  -9  19   5        7.14        7.13      4.05 o 
  -8  19   5       15.46       14.28      4.68 o 
  -7  19   5       68.58       59.98      6.45 o 
  -6  19   5      216.16      215.72      7.74 o 
  -5  19   5       31.36       37.11      4.37 o 
  -4  19   5       33.57       32.73      4.27 o 
  -3  19   5       25.28       23.17      4.62 o 
  -2  19   5        0.18       -4.16      4.16 o 
  -1  19   5     1755.29     1607.19     47.20 o 
   0  19   5       28.88       21.97      5.19 o 
   1  19   5       46.79       35.68      7.14 o 
   2  19   5      106.38       96.26     10.73 o 
   3  19   5      134.90      137.54      8.01 o 
   4  19   5      143.25      133.26      8.34 o 
   5  19   5       30.00       38.95      6.78 o 
   6  19   5      288.80      296.86      9.48 o 
   7  19   5       37.49       37.91      9.76 o 
   8  19   5       29.42       17.22      5.79 o 
  -8  20   5        0.57        3.70      3.72 o 
  -7  20   5       12.63       11.76      5.25 o 
  -6  20   5       98.59       85.75      4.49 o 
  -5  20   5      292.57      236.74      6.73 o 
  -4  20   5      267.11      268.77      7.29 o 
  -3  20   5       52.58       38.82      4.83 o 
  -2  20   5       17.22       10.92      4.33 o 
  -1  20   5      370.98      359.77     12.89 o 
   0  20   5       17.39       15.65      5.23 o 
   1  20   5      176.28      169.87     15.33 o 
   2  20   5       45.33       31.10     10.13 o 
   3  20   5       12.44        8.23      6.78 o 
   4  20   5       35.70       28.86      6.65 o 
   5  20   5       28.08       32.04      9.04 o 
   6  20   5      166.91      163.06      7.57 o 
   7  20   5        1.06       -0.62      8.41 o 
  -8  21   5       58.32       62.88      6.50 o 
  -7  21   5       23.76       27.56      4.58 o 
  -6  21   5        6.77        5.81      3.41 o 
  -5  21   5       35.42       38.05      4.94 o 
  -4  21   5        0.96        0.99      3.96 o 
  -3  21   5       34.25       29.73      4.33 o 
  -2  21   5       30.66       22.64      5.31 o 
  -1  21   5      112.52      100.05      5.33 o 
   0  21   5      211.32      199.28      7.98 o 
   1  21   5      128.06      149.62      8.76 o 
   2  21   5       19.67       19.22      9.18 o 
   3  21   5      120.83      133.32     13.83 o 
   4  21   5       47.57       46.99     10.37 o 
   5  21   5       32.47       32.52      8.48 o 
   6  21   5      180.75      189.78      7.18 o 
   7  21   5        0.37        1.32      6.57 o 
  -8  22   5       37.41       36.07      4.15 o 
  -7  22   5       17.28        8.20      6.77 o 
  -6  22   5       76.33       74.81      5.41 o 
  -5  22   5       24.12       33.65      4.80 o 
  -4  22   5       58.10       64.84      4.51 o 
  -3  22   5      174.01      186.51      8.16 o 
  -2  22   5        3.93        6.99      5.27 o 
  -1  22   5      156.62      181.30      7.12 o 
   0  22   5        3.15        4.31      4.39 o 
   1  22   5      414.92      403.49     15.93 o 
   2  22   5        2.25        6.54      6.11 o 
   3  22   5        2.24        0.28      5.91 o 
   4  22   5        1.95        3.88      8.76 o 
   5  22   5       59.02       57.80      6.61 o 
   6  22   5      114.78      100.29      5.48 o 
   7  22   5       32.53       22.84      5.39 o 
  -7  23   5        1.39        1.38      5.46 o 
  -6  23   5       16.48       19.86      5.42 o 
  -5  23   5       29.65       23.23      4.38 o 
  -4  23   5       12.74       13.24      4.47 o 
  -3  23   5       79.92       71.55      4.50 o 
  -2  23   5       76.24       53.58      5.71 o 
  -1  23   5       63.09       64.28      6.07 o 
   0  23   5      262.22      238.82      9.57 o 
   1  23   5      126.38      156.31      8.14 o 
   2  23   5       20.30       13.43      6.06 o 
   3  23   5       25.04       17.43      5.48 o 
   4  23   5       45.79       56.50      9.12 o 
   5  23   5       22.58       21.24      5.60 o 
   6  23   5       10.98       12.38      3.80 o 
  -6  24   5        2.32       10.20      5.74 o 
  -5  24   5       40.20       37.60      4.75 o 
  -4  24   5      132.20      148.44      5.75 o 
  -3  24   5        0.48        1.67      4.33 o 
  -2  24   5       45.65       44.74      5.48 o 
  -1  24   5      878.50      812.45     11.63 o 
   0  24   5       14.29       13.44      5.25 o 
   1  24   5       25.11       28.28      6.04 o 
   2  24   5       84.66       97.54      6.89 o 
   3  24   5       35.45       36.75      5.49 o 
   4  24   5       16.62       15.42      7.35 o 
   5  24   5        1.40       -1.99      4.54 o 
   6  24   5       19.90       17.44      4.81 o 
  -6  25   5       83.46       83.85      5.03 o 
  -5  25   5       31.80       37.52      4.72 o 
  -4  25   5        8.59        4.48      3.48 o 
  -3  25   5        1.06       -0.99      4.61 o 
  -2  25   5      139.63      120.98      5.32 o 
  -1  25   5        5.76        5.67      4.69 o 
   0  25   5        1.81        0.14      5.56 o 
   1  25   5        0.52        1.09      5.57 o 
   2  25   5        1.34        1.79      5.24 o 
   3  25   5       45.14       41.58      4.87 o 
   4  25   5      174.98      190.88      7.91 o 
   5  25   5       24.18       22.19      3.74 o 
  -5  26   5       71.27       82.05      7.16 o 
  -4  26   5        6.81        3.58      7.52 o 
  -3  26   5        0.90        2.17      4.35 o 
  -2  26   5       40.96       50.11      4.56 o 
  -1  26   5       52.77       73.53      9.31 o 
   0  26   5       56.96       58.88      5.84 o 
   1  26   5        7.71       10.53      5.09 o 
   2  26   5      135.25      130.89      6.09 o 
   3  26   5        1.13        3.79      6.45 o 
   4  26   5       39.80       44.96      4.34 o 
  -4  27   5       12.98       11.59      6.02 o 
  -3  27   5        1.98        5.60      6.63 o 
  -2  27   5        8.68        5.90      7.09 o 
  -1  27   5        9.48        7.83      5.17 o 
   0  27   5       33.13       42.11      4.78 o 
   1  27   5       45.05       42.02      4.82 o 
   2  27   5       12.37       10.28      6.12 o 
   3  27   5       15.98       15.36      3.72 o 
  -3  28   5        0.31       -1.15      5.20 o 
  -2  28   5       33.96       44.13      6.36 o 
  -1  28   5       44.02       54.99      7.25 o 
   0  28   5       22.87       21.09      6.45 o 
   1  28   5        6.42        2.22      4.33 o 
   2  28   5       19.17       13.42      4.30 o 
  -1  29   5       31.29       35.71      4.68 o 
   0  29   5        2.29        4.73      4.05 o 
 -10   0   6       32.45       16.29      6.07 o 
  -8   0   6       99.65       74.64      9.99 o 
  -6   0   6      161.62      135.11     10.05 o 
  -4   0   6     5713.39     5403.00     48.08 o 
  -2   0   6       27.04       15.76      7.31 o 
   0   0   6     1517.53     1189.64     20.57 o 
   2   0   6     1642.48     2394.37     34.96 o 
   4   0   6    13692.35    12693.64     94.89 o 
   6   0   6     1576.91     1703.50     42.25 o 
   8   0   6       48.29       62.58     12.14 o 
  10   0   6      257.94      290.97     10.02 o 
 -11   1   6      410.63      423.95      8.85 o 
 -10   1   6       21.14       20.42      4.23 o 
  -9   1   6       31.70       41.76      5.11 o 
  -8   1   6      857.45      733.84     14.12 o 
  -7   1   6      153.85      157.25      9.18 o 
  -6   1   6     8551.21     8454.83     57.07 o 
  -5   1   6       70.77       80.80      6.35 o 
  -4   1   6    11497.95    12464.56    100.81 o 
  -3   1   6      312.50      237.78      5.13 o 
  -2   1   6     8056.63     8569.86     47.46 o 
  -1   1   6    19721.50    19493.44     97.88 o 
   0   1   6      233.99      303.00     15.41 o 
   1   1   6     4142.78     4867.12     31.18 o 
   2   1   6      561.06      614.47     20.26 o 
   3   1   6      116.74      110.72     10.53 o 
   4   1   6        8.61      106.02     24.62 o 
   5   1   6       72.44       51.26     10.02 o 
   6   1   6      126.37      128.63     13.01 o 
   7   1   6      766.86      689.23     14.08 o 
   8   1   6      603.14      517.22     17.86 o 
   9   1   6       18.01       14.31      5.91 o 
  10   1   6      212.52      229.20      6.53 o 
 -11   2   6      267.35      296.83      6.32 o 
 -10   2   6        7.26        6.46      3.48 o 
  -9   2   6       12.93        9.10      4.79 o 
  -8   2   6      243.18      229.10      7.19 o 
  -7   2   6       69.82       89.79      8.05 o 
  -6   2   6      151.21      167.03     15.14 o 
  -5   2   6      264.04      358.25      9.23 o 
  -4   2   6       35.97       33.96      5.17 o 
  -3   2   6     1557.21     1817.64     13.13 o 
  -2   2   6     5815.40     6403.27     28.97 o 
  -1   2   6      361.46      496.29      5.73 o 
   0   2   6     1014.56      766.44      9.52 o 
   1   2   6     1652.74     1772.07     41.78 o 
   2   2   6      460.86      406.92     16.88 o 
   3   2   6     1713.01     1549.48     23.00 o 
   4   2   6    26163.04    27260.33     98.43 o 
   5   2   6     1178.49     1081.82     22.91 o 
   6   2   6      480.93      471.11     17.61 o 
   7   2   6       65.90       78.38      8.83 o 
   8   2   6       31.84       46.30     12.07 o 
   9   2   6      208.80      230.79     11.70 o 
  10   2   6      303.35      344.48      7.33 o 
 -11   3   6       38.91       48.01      4.47 o 
 -10   3   6        5.90        2.66      3.45 o 
  -9   3   6        0.19        1.50      4.70 o 
  -8   3   6       49.83       51.62      5.47 o 
  -7   3   6      155.02      131.13      9.04 o 
  -6   3   6      177.05      101.66     11.39 o 
  -5   3   6       10.89        7.55      5.01 o 
  -4   3   6     1777.08     1614.23     32.40 o 
  -3   3   6     3143.40     3503.19     28.99 o 
  -2   3   6     8321.52     8347.74     69.81 o 
  -1   3   6    11457.76    11769.75     53.32 o 
   0   3   6        9.14       24.49      4.06 o 
   1   3   6      290.40      287.99     14.56 o 
   2   3   6      268.10      468.01     18.13 o 
   3   3   6     4131.84     4383.43     52.84 o 
   4   3   6      487.40      613.58     18.74 o 
   5   3   6       34.56       15.35      9.26 o 
   6   3   6       12.36       11.93      5.56 o 
   7   3   6       83.81       85.09     12.25 o 
   8   3   6      551.01      500.61     17.97 o 
   9   3   6        9.68       15.34      8.72 o 
  10   3   6      322.25      370.25      6.59 o 
 -11   4   6      463.90      495.82      5.83 o 
 -10   4   6        7.71        4.77      3.41 o 
  -9   4   6       59.10       68.40      4.84 o 
  -8   4   6        1.59       -1.52      4.90 o 
  -7   4   6        0.82       -7.23      8.11 o 
  -6   4   6      658.01      477.37     33.50 o 
  -5   4   6     1306.01     1275.03     20.47 o 
  -4   4   6     4439.15     5352.59     28.66 o 
  -3   4   6     6399.31     6380.13     25.72 o 
  -2   4   6    11826.49    13279.84     32.16 o 
  -1   4   6     4576.29     4618.59     18.97 o 
   0   4   6     4547.93     4483.34     21.78 o 
   1   4   6      143.58      151.48      7.56 o 
   2   4   6      316.35      393.07     17.24 o 
   3   4   6     1961.75     2041.87     37.62 o 
   4   4   6      141.63      140.23     12.43 o 
   5   4   6     1307.78     1176.83     26.14 o 
   6   4   6     1521.89     1393.01     21.15 o 
   7   4   6      153.20      143.37     12.58 o 
   8   4   6        0.20       -3.85     10.66 o 
   9   4   6      201.96      191.00     11.07 o 
  10   4   6       74.61       89.11      3.93 o 
 -11   5   6       23.95       30.57      3.70 o 
 -10   5   6       25.50       23.32      3.55 o 
  -9   5   6      275.22      249.64      6.26 o 
  -8   5   6       25.45       15.35      4.84 o 
  -7   5   6     2776.19     2975.10     47.71 o 
  -6   5   6        1.86        3.57      7.37 o 
  -5   5   6        6.91        6.91      6.28 o 
  -4   5   6    12251.09    13535.00    151.44 o 
  -3   5   6     2132.78     2435.50     17.35 o 
  -2   5   6     3035.51     3196.79     31.19 o 
  -1   5   6       95.84       63.57      3.75 o 
   0   5   6      661.78      778.29     11.86 o 
   1   5   6     7588.06     6950.22    121.97 o 
   2   5   6        8.54        7.92     10.17 o 
   3   5   6      549.34      435.68     20.64 o 
   4   5   6      124.67      150.38     11.83 o 
   5   5   6      508.47      618.34     67.39 o 
   6   5   6       46.82       36.43      6.86 o 
   7   5   6      408.98      397.06     37.99 o 
   8   5   6       54.35       45.13     11.77 o 
   9   5   6       29.75       32.48      6.52 o 
  10   5   6      258.14      263.72      4.77 o 
 -11   6   6      329.41      353.32      8.87 o 
 -10   6   6        3.98       -0.07      3.86 o 
  -9   6   6      939.65      870.06     11.63 o 
  -8   6   6       58.19       64.15      7.22 o 
  -7   6   6      162.18      152.61      7.67 o 
  -6   6   6      640.07      624.39     26.42 o 
  -5   6   6     1496.05     1319.65     20.97 o 
  -4   6   6     2370.28     2958.96     47.33 o 
  -3   6   6     1987.29     2256.38     22.10 o 
  -2   6   6     5494.71     5483.11     32.88 o 
  -1   6   6     5364.09     5901.08     50.25 o 
   0   6   6     2020.59     2319.13     19.66 o 
   1   6   6     4230.09     4565.69     55.96 o 
   2   6   6      748.30      746.44     15.05 o 
   3   6   6     1291.06     1297.24     30.91 o 
   4   6   6      100.45      101.30     10.82 o 
   5   6   6     1917.92     1813.52     29.33 o 
   6   6   6      785.90      767.83     14.54 o 
   7   6   6      157.93      161.54      8.34 o 
   8   6   6        0.40        4.67      4.82 o 
   9   6   6       10.19       10.20      4.36 o 
  10   6   6        3.36        1.80      4.12 o 
 -11   7   6        5.30       10.36      2.94 o 
 -10   7   6       90.64       87.44      4.49 o 
  -9   7   6     1325.40     1217.07     20.89 o 
  -8   7   6        4.13       -0.43      6.28 o 
  -7   7   6     4789.88     4344.96     35.53 o 
  -6   7   6       27.30       28.58     11.35 o 
  -5   7   6      727.21      671.32     36.58 o 
  -4   7   6     1131.47     1317.16     51.82 o 
  -3   7   6     1037.90     1071.89     16.55 o 
  -2   7   6      256.28      302.62      9.79 o 
  -1   7   6     3333.66     3929.48     36.91 o 
   0   7   6      128.93      160.51      7.00 o 
   1   7   6    20319.95    21108.01    246.64 o 
   2   7   6     1895.04     1735.81     21.59 o 
   3   7   6      841.08      803.68     25.99 o 
   4   7   6      109.48      106.46     16.52 o 
   5   7   6      470.27      355.01     14.93 o 
   6   7   6     1331.53     1293.55     18.14 o 
   7   7   6        5.39        2.34      5.95 o 
   8   7   6       15.45       15.25      4.88 o 
   9   7   6       25.75       26.42      4.51 o 
  10   7   6       41.45       48.70      4.40 o 
 -11   8   6      316.36      334.36      8.87 o 
 -10   8   6       85.29       93.85      5.06 o 
  -9   8   6      185.20      148.08      6.38 o 
  -8   8   6      708.13      583.35     14.69 o 
  -7   8   6      303.16      287.75      8.67 o 
  -6   8   6      738.58      718.39     26.07 o 
  -5   8   6      124.79      209.32     18.89 o 
  -4   8   6      416.01      510.27     13.14 o 
  -3   8   6      266.53      325.24     10.95 o 
  -2   8   6     1466.17     1362.33     18.50 o 
  -1   8   6       13.50       35.06      4.26 o 
   0   8   6     3812.03     4011.99     26.94 o 
   1   8   6      522.67      265.61      9.43 o 
   2   8   6      630.66      684.02     14.73 o 
   3   8   6       31.70       -1.29     11.30 o 
   4   8   6      117.93       79.01     16.20 o 
   5   8   6     1464.58     1442.55     27.14 o 
   6   8   6      281.13      290.93      9.82 o 
   7   8   6       27.85       30.35      7.10 o 
   8   8   6        6.86        4.69      4.88 o 
   9   8   6       12.01       14.23      5.92 o 
  10   8   6      145.60      150.85      7.24 o 
 -11   9   6        0.72        4.65      4.70 o 
 -10   9   6       61.89       64.69      3.83 o 
  -9   9   6       13.37       10.81      4.76 o 
  -8   9   6       15.10       13.31      4.14 o 
  -7   9   6      389.59      337.79     12.68 o 
  -6   9   6      278.65      222.97     16.28 o 
  -5   9   6      799.24      814.41     58.04 o 
  -4   9   6      349.44      350.66     11.87 o 
  -3   9   6     3599.83     4007.09     47.05 o 
  -2   9   6       18.97       24.60      7.11 o 
  -1   9   6     1599.45     1863.75     17.35 o 
   0   9   6      380.08      439.18     10.38 o 
   1   9   6       57.79       85.77      7.10 o 
   2   9   6     8737.67     9049.33     73.03 o 
   3   9   6     1339.51     1455.02     34.28 o 
   4   9   6      804.23      726.44     28.74 o 
   5   9   6       78.06       79.37     11.02 o 
   6   9   6      916.54      811.40     14.42 o 
   7   9   6      321.56      294.55      8.17 o 
   8   9   6       20.23       27.43      5.67 o 
   9   9   6       13.44       10.76      5.70 o 
  10   9   6        5.98        9.65      3.23 o 
 -11  10   6      407.41      445.33      8.79 o 
 -10  10   6       49.46       49.08      4.31 o 
  -9  10   6       58.54       51.44      4.30 o 
  -8  10   6      331.85      357.32     10.51 o 
  -7  10   6      502.23      464.03     11.41 o 
  -6  10   6     2877.06     2912.04     22.09 o 
  -5  10   6      362.41      310.40     23.09 o 
  -4  10   6      245.34      277.24     11.14 o 
  -3  10   6      389.35      562.66     14.00 o 
  -2  10   6     1409.39     1415.55     20.17 o 
  -1  10   6      231.31      245.85      9.82 o 
   0  10   6       79.82       77.61      6.40 o 
   1  10   6       17.03        8.24      5.78 o 
   2  10   6      315.65      536.89     21.19 o 
   3  10   6      286.09      324.43     18.60 o 
   4  10   6        0.68      -11.07     15.14 o 
   5  10   6      807.53      802.94     25.08 o 
   6  10   6        2.14        4.26      5.01 o 
   7  10   6      160.59      151.57      6.91 o 
   8  10   6        0.70        1.45      4.76 o 
   9  10   6       33.38       34.91      5.47 o 
  10  10   6      206.63      212.10      4.24 o 
 -11  11   6       15.55       25.06      3.89 o 
 -10  11   6        2.57        4.55      4.61 o 
  -9  11   6     1005.34      982.84     12.72 o 
  -8  11   6        3.67        3.98      4.81 o 
  -7  11   6      144.06      144.33      8.05 o 
  -6  11   6      712.43      769.25     10.27 o 
  -5  11   6       26.20       29.92      8.08 o 
  -4  11   6      821.93      726.31     19.03 o 
  -3  11   6      350.27      356.58     12.42 o 
  -2  11   6      355.78      325.29     11.43 o 
  -1  11   6     3189.13     3628.13     32.04 o 
   0  11   6     1086.68      977.04     16.69 o 
   1  11   6     1510.84     1592.14     28.18 o 
   2  11   6      535.32      485.21     20.19 o 
   3  11   6        1.82       12.75     12.26 o 
   4  11   6      746.54      757.52     29.08 o 
   5  11   6       27.95       33.13      5.76 o 
   6  11   6      202.21      196.25      7.54 o 
   7  11   6      537.15      570.85     12.34 o 
   8  11   6       56.18       59.69      5.43 o 
   9  11   6       11.17        5.60      4.84 o 
 -10  12   6        1.54        3.68      6.75 o 
  -9  12   6      142.72      148.04      7.47 o 
  -8  12   6        8.18       11.64      5.02 o 
  -7  12   6     1529.07     1399.29     34.62 o 
  -6  12   6      857.89      775.15     11.97 o 
  -5  12   6       50.57       42.71      9.46 o 
  -4  12   6        1.39        4.19      7.37 o 
  -3  12   6      283.87      317.13     11.71 o 
  -2  12   6      807.45     1005.31     18.24 o 
  -1  12   6      546.23      636.13     14.32 o 
   0  12   6       67.89       71.50      5.69 o 
   1  12   6      319.08      326.77     19.92 o 
   2  12   6      204.32      180.27     16.14 o 
   3  12   6       75.47       55.12     13.41 o 
   4  12   6     2354.60     2307.22     47.61 o 
   5  12   6        5.34        7.53      6.81 o 
   6  12   6        7.12       20.15      5.59 o 
   7  12   6      128.25      132.06      6.62 o 
   8  12   6       47.24       55.96      5.28 o 
   9  12   6       48.45       60.33      5.84 o 
 -10  13   6        0.25        5.42      5.82 o 
  -9  13   6      106.25      102.63      5.14 o 
  -8  13   6        7.22        5.91      4.76 o 
  -7  13   6      154.20      144.74      5.59 o 
  -6  13   6     2800.49     2559.05     28.31 o 
  -5  13   6      100.40      109.77      4.98 o 
  -4  13   6     1418.92     1519.70     24.50 o 
  -3  13   6      102.47      173.72     18.08 o 
  -2  13   6      656.26      604.42     32.95 o 
  -1  13   6      352.27      273.67     10.51 o 
   0  13   6      200.93      223.88      7.74 o 
   1  13   6      847.61      955.23     43.90 o 
   2  13   6        2.14        9.45      9.70 o 
   3  13   6      584.87      586.07     25.08 o 
   4  13   6      575.44      557.34     20.48 o 
   5  13   6       18.21        5.22      8.82 o 
   6  13   6        1.87        2.93      4.36 o 
   7  13   6      233.99      219.51     13.30 o 
   8  13   6      101.58      106.62      5.42 o 
   9  13   6        5.88        6.95      3.95 o 
 -10  14   6       77.81       94.96      7.02 o 
  -9  14   6       99.70       88.30      4.67 o 
  -8  14   6       37.45       32.43      4.90 o 
  -7  14   6      237.14      240.14      7.67 o 
  -6  14   6      356.50      295.06      8.24 o 
  -5  14   6       72.06       77.52      4.37 o 
  -4  14   6     1002.62     1125.87     46.50 o 
  -3  14   6        6.08        7.42      7.71 o 
  -2  14   6        1.53        2.47      7.03 o 
  -1  14   6      376.33      407.16     19.43 o 
   0  14   6        5.84        0.66      9.46 o 
   1  14   6       94.14      148.90     10.58 o 
   2  14   6       33.22       26.53      8.74 o 
   3  14   6       37.70       40.03      8.55 o 
   4  14   6     1644.48     1587.49     22.37 o 
   5  14   6       70.51       73.60     10.18 o 
   6  14   6      253.93      251.30      7.78 o 
   7  14   6        9.88        6.39      4.85 o 
   8  14   6        2.03        0.68      4.79 o 
   9  14   6        6.89        7.19      6.39 o 
 -10  15   6        3.92       -0.46      4.46 o 
  -9  15   6       62.41       60.23      5.71 o 
  -8  15   6      238.41      209.68      9.12 o 
  -7  15   6       32.31       35.49      4.88 o 
  -6  15   6     2636.56     2539.30     42.99 o 
  -5  15   6      205.35      202.66      9.19 o 
  -4  15   6      296.88      263.60      6.01 o 
  -3  15   6      355.50      384.11     25.85 o 
  -2  15   6      129.87      120.55     11.04 o 
  -1  15   6     1346.74     1469.40     36.23 o 
   0  15   6     1125.52     1215.42     33.34 o 
   1  15   6      637.84      619.38     16.54 o 
   2  15   6      250.81      228.45     12.69 o 
   3  15   6        8.93       11.22      5.80 o 
   4  15   6       85.37       74.31      9.60 o 
   5  15   6        0.49        1.24      5.90 o 
   6  15   6        0.34       -0.53      5.36 o 
   7  15   6        3.55        3.52      6.95 o 
   8  15   6        4.04        0.89      8.99 o 
   9  15   6        5.70        5.60      3.31 o 
 -10  16   6       80.04       79.56      4.50 o 
  -9  16   6       24.09       23.29      4.82 o 
  -8  16   6        0.03       -1.97      5.90 o 
  -7  16   6       52.73       42.61      4.94 o 
  -6  16   6       49.02       48.49      5.90 o 
  -5  16   6      174.97      139.50      5.88 o 
  -4  16   6      186.41      152.59      4.56 o 
  -3  16   6       92.69       70.66      4.97 o 
  -2  16   6      491.07      501.63     24.78 o 
  -1  16   6      709.61      844.20     29.63 o 
   0  16   6        6.29       11.50     13.06 o 
   1  16   6       82.72       90.59     14.18 o 
   2  16   6      152.66      136.26     10.77 o 
   3  16   6      166.79      152.29      9.31 o 
   4  16   6      288.31      224.89     12.57 o 
   5  16   6       80.79       74.93      7.06 o 
   6  16   6        3.47        2.91      5.26 o 
   7  16   6      182.45      181.38     11.09 o 
   8  16   6       13.17       10.32      8.42 o 
  -9  17   6       15.00       19.56      5.03 o 
  -8  17   6       34.48       26.53      5.89 o 
  -7  17   6       38.17       29.22      4.65 o 
  -6  17   6       61.42       68.26      5.29 o 
  -5  17   6        0.98        0.75      4.18 o 
  -4  17   6      986.30      939.65     22.55 o 
  -3  17   6      324.61      277.06      6.30 o 
  -2  17   6      681.12      727.85     11.91 o 
  -1  17   6     2999.23     2848.75     30.44 o 
   0  17   6      538.21      507.94     13.05 o 
   1  17   6       27.35       25.30      8.25 o 
   2  17   6      875.05      892.58     24.02 o 
   3  17   6       95.77      102.88     10.50 o 
   4  17   6        1.69        2.65      6.38 o 
   5  17   6        3.48        4.70      6.35 o 
   6  17   6        5.85        6.10      5.41 o 
   7  17   6      101.70      117.25     12.43 o 
   8  17   6       25.88       28.56      7.81 o 
  -9  18   6        0.41       -3.01      3.39 o 
  -8  18   6        2.51        4.43      4.97 o 
  -7  18   6      153.78      146.59      8.06 o 
  -6  18   6      408.09      379.00      7.87 o 
  -5  18   6       82.25       75.76      4.80 o 
  -4  18   6      143.52      129.52      4.68 o 
  -3  18   6       44.01       51.47      4.98 o 
  -2  18   6     1181.11     1144.95     16.45 o 
  -1  18   6      116.84      142.14      7.50 o 
   0  18   6        3.33        1.98      4.63 o 
   1  18   6      216.73      250.01     10.17 o 
   2  18   6      383.52      347.06     30.68 o 
   3  18   6       38.09       30.58      6.25 o 
   4  18   6       31.18       14.37      6.54 o 
   5  18   6       12.85       11.08      5.77 o 
   6  18   6       53.76       59.63      5.72 o 
   7  18   6        0.67        4.22      9.99 o 
   8  18   6       69.89       63.81      3.87 o 
  -9  19   6       37.29       34.07      4.10 o 
  -8  19   6        1.56        2.34      4.66 o 
  -7  19   6      155.02      146.67      7.80 o 
  -6  19   6        0.97       -0.13      3.96 o 
  -5  19   6       16.43       14.22      4.17 o 
  -4  19   6      303.12      246.98      6.03 o 
  -3  19   6       51.25       52.45      4.85 o 
  -2  19   6        4.68        3.98      4.92 o 
  -1  19   6      133.69      105.02      6.26 o 
   0  19   6      108.17      122.79      6.54 o 
   1  19   6       28.29       24.27      6.70 o 
   2  19   6      129.03      118.09     10.85 o 
   3  19   6      116.39      116.65      8.12 o 
   4  19   6      459.21      481.71     19.83 o 
   5  19   6        5.02        0.03      5.39 o 
   6  19   6       17.89       20.83      5.98 o 
   7  19   6       12.62       12.95      8.50 o 
   8  19   6       16.07       16.80      4.86 o 
  -8  20   6       14.39        9.43      3.88 o 
  -7  20   6      101.49      102.66      9.46 o 
  -6  20   6      122.15      114.57      4.78 o 
  -5  20   6      131.01      129.68      6.76 o 
  -4  20   6       47.43       48.97      4.46 o 
  -3  20   6       49.68       42.39      4.95 o 
  -2  20   6      268.03      234.23      7.60 o 
  -1  20   6       83.32       69.26      7.41 o 
   0  20   6      335.51      330.24      8.20 o 
   1  20   6      557.48      495.47     16.79 o 
   2  20   6      119.86       91.38     11.18 o 
   3  20   6      160.39      167.19     24.61 o 
   4  20   6       97.51      105.60      7.67 o 
   5  20   6       33.37       40.43      7.35 o 
   6  20   6        2.38        3.39      5.33 o 
   7  20   6        0.76        3.75      7.27 o 
  -8  21   6       36.01       26.67      5.67 o 
  -7  21   6       64.91       63.93      4.97 o 
  -6  21   6       92.17      102.50      5.66 o 
  -5  21   6       13.54       10.33      4.54 o 
  -4  21   6      110.79      102.97      6.73 o 
  -3  21   6       38.51       35.91      4.26 o 
  -2  21   6      140.05      110.87      6.35 o 
  -1  21   6      748.31      729.43     12.69 o 
   0  21   6       18.73       19.67      5.15 o 
   1  21   6      513.10      494.31     17.15 o 
   2  21   6       21.82       21.86      9.49 o 
   3  21   6        0.33       -5.25      9.33 o 
   4  21   6       23.86       50.86      9.41 o 
   5  21   6        2.24       -0.06      6.00 o 
   6  21   6        2.72       10.64      4.80 o 
   7  21   6        4.18        9.22      5.90 o 
  -7  22   6       33.65       34.44      7.26 o 
  -6  22   6      111.46      110.70      7.02 o 
  -5  22   6       82.61       66.82      4.95 o 
  -4  22   6       28.95       27.09      4.15 o 
  -3  22   6        0.08        1.45      3.97 o 
  -2  22   6        4.98        8.65      5.11 o 
  -1  22   6      217.73      224.06      7.46 o 
   0  22   6      109.63      124.76      5.54 o 
   1  22   6        0.84       -3.39      6.46 o 
   2  22   6      261.72      220.66      8.75 o 
   3  22   6      142.40      142.61     19.35 o 
   4  22   6       99.98      121.53     10.69 o 
   5  22   6       40.46       38.63      6.04 o 
   6  22   6        0.25        0.92      3.89 o 
  -7  23   6        2.46        3.89      4.86 o 
  -6  23   6      180.30      182.97      7.02 o 
  -5  23   6       51.16       46.33      4.44 o 
  -4  23   6      105.84      115.28      4.61 o 
  -3  23   6        0.31        1.00      3.78 o 
  -2  23   6       10.22       11.78      5.05 o 
  -1  23   6       75.23       81.05      4.96 o 
   0  23   6        0.15       -0.39      4.63 o 
   1  23   6        2.07        6.24      6.13 o 
   2  23   6      146.03      165.18      7.95 o 
   3  23   6      141.29      140.68      7.16 o 
   4  23   6        0.52        0.01      6.05 o 
   5  23   6        2.50        2.08      4.78 o 
   6  23   6        1.51        2.26      5.76 o 
  -6  24   6       99.16       99.92      6.92 o 
  -5  24   6       46.87       58.89      4.77 o 
  -4  24   6       88.79      115.14      4.95 o 
  -3  24   6       42.90       32.51      4.46 o 
  -2  24   6        8.37        5.99      4.20 o 
  -1  24   6       56.61       51.18      5.40 o 
   0  24   6       71.43       61.55      7.15 o 
   1  24   6       61.93       60.29      6.60 o 
   2  24   6        5.18       -1.01      5.29 o 
   3  24   6       11.78        9.26      4.86 o 
   4  24   6        4.57       -0.04      5.04 o 
   5  24   6        1.50        3.91      3.93 o 
  -5  25   6        3.29        9.19      4.00 o 
  -4  25   6        1.35        0.24      3.77 o 
  -3  25   6        8.56        9.59      4.44 o 
  -2  25   6       49.44       39.61      4.79 o 
  -1  25   6      675.43      587.41     16.03 o 
   0  25   6        0.72        3.14      5.50 o 
   1  25   6       24.36       22.10      5.69 o 
   2  25   6       12.35        7.09      5.05 o 
   3  25   6       13.80        8.06      3.58 o 
   4  25   6       24.20       40.06      4.74 o 
  -5  26   6        4.72        4.76      5.06 o 
  -4  26   6        2.44        2.26      6.95 o 
  -3  26   6       18.97       19.16      4.96 o 
  -2  26   6       34.81       45.74      4.46 o 
  -1  26   6       28.95       29.73      4.12 o 
   0  26   6        1.03       -2.97      4.76 o 
   1  26   6       93.43       78.55      5.80 o 
   2  26   6       84.93       81.69      5.29 o 
   3  26   6       13.10        8.37      4.27 o 
   4  26   6      124.71      126.20      6.00 o 
  -4  27   6       13.77       16.46      5.24 o 
  -3  27   6        8.30       10.34      6.47 o 
  -2  27   6       10.73        7.86      6.71 o 
  -1  27   6       18.44       21.90      5.04 o 
   0  27   6       22.74       20.40      4.21 o 
   1  27   6        4.20        2.81      4.01 o 
   2  27   6       29.95       19.43      5.22 o 
   3  27   6        4.01        1.85      4.39 o 
  -3  28   6       33.70       38.98      5.25 o 
  -2  28   6       54.20       49.04      5.97 o 
  -1  28   6       20.31       17.50      5.83 o 
   0  28   6        0.79       -3.33      5.19 o 
   1  28   6        0.08       -0.52      4.60 o 
 -11   0   7     2956.15     3012.64     25.16 o 
  -9   0   7      361.49      346.65     13.89 o 
  -7   0   7     2660.47     2559.76     71.50 o 
  -5   0   7     4203.68     4428.87     36.15 o 
  -3   0   7     7424.80     7808.79     55.54 o 
  -1   0   7    28852.07    29566.48    102.05 o 
   1   0   7       23.83       81.86     11.28 o 
   3   0   7      207.06      189.88     17.99 o 
   5   0   7     6730.03     6735.81     78.50 o 
   7   0   7      458.71      452.26     17.78 o 
   9   0   7      161.24      180.60      7.44 o 
 -11   1   7      322.95      350.67      6.51 o 
 -10   1   7       28.09       39.87      4.37 o 
  -9   1   7        3.67       12.29      6.01 o 
  -8   1   7      275.74      265.26      9.06 o 
  -7   1   7     1846.24     1783.11     23.08 o 
  -6   1   7       86.27       65.76      5.82 o 
  -5   1   7     2631.74     2803.85     23.37 o 
  -4   1   7     7109.22     7503.15     45.60 o 
  -3   1   7     1832.56     1963.77     21.64 o 
  -2   1   7      436.22      416.77      9.85 o 
  -1   1   7    12980.43    14850.18    504.49 o 
   0   1   7     3635.72     3300.56     25.78 o 
   1   1   7     1040.47     1151.34     17.18 o 
   2   1   7      114.21      221.45     14.33 o 
   3   1   7     1576.53     1734.85     25.36 o 
   4   1   7       13.53       29.82      9.39 o 
   5   1   7     3341.51     3426.51    189.92 o 
   6   1   7     1207.30     1174.79     15.48 o 
   7   1   7      171.68      172.66     15.00 o 
   8   1   7       50.52       35.91      7.10 o 
   9   1   7      386.52      401.00     15.73 o 
  10   1   7        1.81        5.95      4.02 o 
 -11   2   7     1370.79     1480.66     19.17 o 
 -10   2   7      138.23      138.18      4.46 o 
  -9   2   7       25.73       15.56      4.77 o 
  -8   2   7       72.34       56.95      5.28 o 
  -7   2   7     2693.70     2713.75     30.77 o 
  -6   2   7      733.32      616.24     11.39 o 
  -5   2   7     3333.49     3394.25     42.40 o 
  -4   2   7     4689.82     5278.23     36.03 o 
  -3   2   7     2749.11     2497.31     24.98 o 
  -2   2   7      972.82     1455.59     16.87 o 
  -1   2   7       67.99       88.74      3.33 o 
   0   2   7      701.21      763.58     10.64 o 
   1   2   7     2788.12     2663.66     34.94 o 
   2   2   7     1017.21      867.01     23.90 o 
   3   2   7     3882.33     3697.95     35.62 o 
   4   2   7     1243.69     1232.91     23.86 o 
   5   2   7     3150.44     3047.80     38.42 o 
   6   2   7      229.27      207.89      8.61 o 
   7   2   7      159.18      184.46     21.24 o 
   8   2   7      311.93      314.35     38.98 o 
   9   2   7       24.68       31.55      5.73 o 
  10   2   7      205.02      234.59     11.22 o 
 -11   3   7      417.23      469.54      6.98 o 
 -10   3   7       33.64       23.52      3.56 o 
  -9   3   7       86.67       90.66      5.69 o 
  -8   3   7      324.61      302.32      7.73 o 
  -7   3   7      777.89      860.01     12.77 o 
  -6   3   7       94.86       88.62      8.69 o 
  -5   3   7      336.62      418.70      9.94 o 
  -4   3   7        3.08       17.75      4.38 o 
  -3   3   7        1.05       33.51      3.45 o 
  -2   3   7    10543.15    11336.92     32.16 o 
  -1   3   7     1677.71     1923.74     26.00 o 
   0   3   7      304.67      390.14      8.11 o 
   1   3   7     1470.80     1457.42     20.71 o 
   2   3   7      153.68      133.56     13.30 o 
   3   3   7       23.72        7.51      9.84 o 
   4   3   7      528.80      438.35     16.13 o 
   5   3   7     2321.14     2253.45     33.04 o 
   6   3   7     4940.10     4700.26     36.58 o 
   7   3   7        1.56        4.37      6.75 o 
   8   3   7      142.44      150.90     13.18 o 
   9   3   7       18.24       13.34      5.56 o 
  10   3   7       34.02       40.94      3.09 o 
 -11   4   7      354.12      372.41      6.30 o 
 -10   4   7        4.51        4.95      3.31 o 
  -9   4   7       82.41       72.50      5.50 o 
  -8   4   7       89.01       79.14      5.58 o 
  -7   4   7      589.39      501.65      9.51 o 
  -6   4   7      124.89       97.95      8.92 o 
  -5   4   7      565.01      493.72     20.49 o 
  -4   4   7       60.58       53.71      4.01 o 
  -3   4   7     5048.10     5766.81     38.65 o 
  -2   4   7     4627.78     5528.13     29.85 o 
  -1   4   7       68.86       53.22      4.25 o 
   0   4   7     1236.99     1064.19     12.19 o 
   1   4   7     2742.63     2464.74     24.16 o 
   2   4   7       85.68       60.33     11.62 o 
   3   4   7        4.67       -0.44     11.64 o 
   4   4   7      119.32      145.42     11.60 o 
   5   4   7     2858.46     2651.36     35.74 o 
   6   4   7        6.20       23.48      8.67 o 
   7   4   7       16.46       14.36      5.89 o 
   8   4   7       20.00       21.44     11.11 o 
   9   4   7        5.55        7.31      5.69 o 
  10   4   7      356.74      361.20      7.26 o 
 -11   5   7       13.30       18.96      2.96 o 
 -10   5   7        1.44        0.71      3.20 o 
  -9   5   7      903.25      837.16     14.23 o 
  -8   5   7        8.77       10.19      4.72 o 
  -7   5   7     1808.49     1850.92     26.51 o 
  -6   5   7     1473.06     1273.15     50.34 o 
  -5   5   7       71.30       74.31     10.23 o 
  -4   5   7     4035.03     4266.90     33.05 o 
  -3   5   7      210.47      266.15      6.78 o 
  -2   5   7       61.46       56.12      4.77 o 
  -1   5   7     5075.51     5623.59     28.44 o 
   0   5   7      192.01      269.17     30.92 o 
   1   5   7     6689.17     6374.95     38.27 o 
   2   5   7     1931.26     1528.33     31.25 o 
   3   5   7      887.05      904.63     27.81 o 
   4   5   7       95.86       68.64     10.61 o 
   5   5   7      281.36      250.97     14.90 o 
   6   5   7       15.11       15.35      8.63 o 
   7   5   7        6.37        3.84      6.07 o 
   8   5   7      687.61      585.39     18.60 o 
   9   5   7        8.01        7.91      7.70 o 
  10   5   7       97.77       91.82      7.72 o 
 -11   6   7      187.11      216.63      4.71 o 
 -10   6   7       30.33       31.46      4.00 o 
  -9   6   7     1805.62     1567.90     18.27 o 
  -8   6   7        0.00       -0.46      6.49 o 
  -7   6   7     1006.99     1031.94     18.33 o 
  -6   6   7     5256.92     4889.25    158.83 o 
  -5   6   7      226.60      221.30     10.28 o 
  -4   6   7     4257.57     4252.05     29.92 o 
  -3   6   7      435.62      673.44     13.92 o 
  -2   6   7      338.16      348.08      7.57 o 
  -1   6   7      531.23      592.99      8.31 o 
   0   6   7      343.40      296.08      8.85 o 
   1   6   7        0.79       17.60      6.64 o 
   2   6   7      284.81      334.77     17.15 o 
   3   6   7      277.68      152.80     16.04 o 
   4   6   7     1381.30     1215.75     34.32 o 
   5   6   7       24.08       26.71      9.75 o 
   6   6   7      821.60      759.07     20.30 o 
   7   6   7      264.85      277.16     14.63 o 
   8   6   7       25.26       23.73      4.96 o 
   9   6   7       11.64       13.22      4.21 o 
  10   6   7      298.14      311.54     15.18 o 
 -11   7   7       46.82       51.45      3.09 o 
 -10   7   7       38.19       34.09      3.87 o 
  -9   7   7       43.72       48.29      5.50 o 
  -8   7   7       62.22       56.12      7.10 o 
  -7   7   7       24.76        8.95      4.78 o 
  -6   7   7     1907.40     1860.69     39.33 o 
  -5   7   7      835.64      777.07     24.97 o 
  -4   7   7     1096.74     1053.83     35.76 o 
  -3   7   7      173.20      152.42      8.20 o 
  -2   7   7     1210.92     1218.78     17.81 o 
  -1   7   7      267.87      383.23      8.57 o 
   0   7   7        1.46        2.32      5.04 o 
   1   7   7      871.28      791.79     14.90 o 
   2   7   7      111.59      134.49      8.91 o 
   3   7   7      676.24      684.78     24.91 o 
   4   7   7     1996.27     1814.76     41.17 o 
   5   7   7      150.40      149.44     13.61 o 
   6   7   7      401.04      350.06     16.64 o 
   7   7   7       17.59        8.85      6.36 o 
   8   7   7      441.92      498.16     21.15 o 
   9   7   7       12.69       12.00      4.00 o 
  10   7   7      136.75      141.53      4.74 o 
 -11   8   7       22.23       26.30      4.79 o 
 -10   8   7       26.67       23.54      3.70 o 
  -9   8   7      147.41      128.30      6.32 o 
  -8   8   7       31.63       31.30      6.56 o 
  -7   8   7       69.89       63.11      5.66 o 
  -6   8   7     1871.89     2070.55     42.16 o 
  -5   8   7      429.78      494.05     34.32 o 
  -4   8   7     1160.75     1091.01     25.33 o 
  -3   8   7        8.50        7.61      6.17 o 
  -2   8   7     4251.55     4566.24     34.12 o 
  -1   8   7     5551.75     6149.56     53.96 o 
   0   8   7       57.01       48.68      6.94 o 
   1   8   7       85.17      113.26      8.18 o 
   2   8   7       97.90       51.27      7.77 o 
   3   8   7      521.98      541.51     23.27 o 
   4   8   7     2965.79     2779.94     50.59 o 
   5   8   7       21.04       18.02      6.89 o 
   6   8   7      661.19      661.45     20.59 o 
   7   8   7        6.75        0.35      6.62 o 
   8   8   7       27.30       34.41      5.14 o 
   9   8   7       22.03       19.71      5.64 o 
  10   8   7      186.09      184.03      4.68 o 
 -11   9   7      141.28      156.19      6.29 o 
 -10   9   7       14.14       11.31      3.27 o 
  -9   9   7       12.29       11.05      4.73 o 
  -8   9   7      253.18      215.42      8.28 o 
  -7   9   7      238.10      182.57      6.93 o 
  -6   9   7      438.31      461.70      9.71 o 
  -5   9   7      284.36      326.72     12.13 o 
  -4   9   7      691.64      679.75     15.64 o 
  -3   9   7       92.19       84.22      8.11 o 
  -2   9   7     5117.34     6165.40     41.03 o 
  -1   9   7      520.40      668.53     14.53 o 
   0   9   7      349.98      288.66      9.31 o 
   1   9   7     2141.43     2009.13     22.89 o 
   2   9   7      260.41      271.13     16.46 o 
   3   9   7     1646.77     1641.28     37.04 o 
   4   9   7      483.20      377.08     21.78 o 
   5   9   7       70.80       54.12      8.43 o 
   6   9   7       41.48       45.21      6.93 o 
   7   9   7        0.80       -1.15      4.94 o 
   8   9   7      273.92      290.17      7.31 o 
   9   9   7        0.44        1.51      4.93 o 
 -11  10   7       46.04       38.55      4.26 o 
 -10  10   7        2.08        2.44      3.50 o 
  -9  10   7       14.83       11.81      4.34 o 
  -8  10   7       67.73       59.02      4.67 o 
  -7  10   7      149.83      129.51      6.51 o 
  -6  10   7      449.05      504.67      7.60 o 
  -5  10   7      633.20      761.83     28.63 o 
  -4  10   7      120.17      126.38      9.05 o 
  -3  10   7     1448.39     1683.53     37.27 o 
  -2  10   7       31.78       40.13      7.31 o 
  -1  10   7      658.69      523.96     14.86 o 
   0  10   7      653.52      675.21     13.13 o 
   1  10   7     1143.11     1582.37     34.36 o 
   2  10   7     2874.70     2783.77     43.88 o 
   3  10   7       14.12       26.92     11.50 o 
   4  10   7        7.43       -1.59     12.34 o 
   5  10   7      315.16      282.60     16.26 o 
   6  10   7       28.98       29.22      6.94 o 
   7  10   7       20.20       12.79      5.25 o 
   8  10   7       19.10       23.49      4.75 o 
   9  10   7       35.71       28.62      5.10 o 
 -10  11   7      190.59      198.04      6.46 o 
  -9  11   7       12.07       11.24      4.52 o 
  -8  11   7      434.52      424.29     10.23 o 
  -7  11   7      125.50      107.08      6.26 o 
  -6  11   7      793.74      763.84      8.76 o 
  -5  11   7       97.61      114.44     14.64 o 
  -4  11   7      160.52      168.14     10.80 o 
  -3  11   7       31.26       17.13      6.94 o 
  -2  11   7     1357.86     1155.04     33.48 o 
  -1  11   7      168.59      159.79      9.44 o 
   0  11   7        2.36       -0.33      4.64 o 
   1  11   7     2982.12     3093.10     29.69 o 
   2  11   7      263.13      326.69     18.22 o 
   3  11   7       42.10       47.76     13.64 o 
   4  11   7     1039.06     1032.20     33.55 o 
   5  11   7      103.75      134.30     13.39 o 
   6  11   7      380.54      392.90     12.65 o 
   7  11   7      284.09      273.20      8.45 o 
   8  11   7       46.26       50.12      5.02 o 
   9  11   7       44.90       47.55      4.76 o 
 -10  12   7       15.33       19.32      4.03 o 
  -9  12   7      140.94      154.72      6.54 o 
  -8  12   7       20.95       22.18      5.11 o 
  -7  12   7      708.50      646.31     26.60 o 
  -6  12   7     1338.64     1387.51     14.27 o 
  -5  12   7        8.61        9.17      4.64 o 
  -4  12   7      887.73      924.73     24.43 o 
  -3  12   7      148.61      168.93     10.19 o 
  -2  12   7        3.15       14.73      6.77 o 
  -1  12   7      257.27      391.24     12.53 o 
   0  12   7       44.18       37.54      6.98 o 
   1  12   7     1396.76     1572.15     21.29 o 
   2  12   7      813.20      763.78     25.76 o 
   3  12   7      337.78      337.59     20.98 o 
   4  12   7        0.37       -8.44     15.37 o 
   5  12   7      456.96      459.68     13.99 o 
   6  12   7       34.47       31.88      5.68 o 
   7  12   7        0.64        1.55      5.00 o 
   8  12   7      173.32      183.06      5.95 o 
   9  12   7        3.05        8.21      3.20 o 
 -10  13   7       91.44      103.77      7.80 o 
  -9  13   7       38.03       54.94      4.61 o 
  -8  13   7        0.41        0.30      4.82 o 
  -7  13   7       83.81       69.58      4.79 o 
  -6  13   7      476.11      429.74      8.10 o 
  -5  13   7      625.43      623.88      7.77 o 
  -4  13   7      856.55      748.97     18.37 o 
  -3  13   7      197.51      234.98     11.29 o 
  -2  13   7      132.58       97.99      9.06 o 
  -1  13   7     1358.63     1349.31     69.52 o 
   0  13   7      266.16      278.25     13.11 o 
   1  13   7       14.49       10.37      7.56 o 
   2  13   7      173.52      142.90     13.93 o 
   3  13   7      463.84      487.88     22.98 o 
   4  13   7      183.22      103.96     17.52 o 
   5  13   7       48.92       42.48      7.38 o 
   6  13   7       13.36        9.63      6.82 o 
   7  13   7      350.60      343.43     10.53 o 
   8  13   7        1.41       -0.19      3.84 o 
   9  13   7      170.30      184.35      5.45 o 
 -10  14   7       96.41       89.68      6.76 o 
  -9  14   7      123.89      101.81      4.67 o 
  -8  14   7       16.92        8.42      4.37 o 
  -7  14   7      979.01      928.55     17.20 o 
  -6  14   7       65.52       41.56      5.18 o 
  -5  14   7       70.21       69.52      4.40 o 
  -4  14   7     1188.55     1227.59     10.17 o 
  -3  14   7     1402.75     1455.59     24.31 o 
  -2  14   7       58.88       76.34     10.88 o 
  -1  14   7      443.71      461.46     20.93 o 
   0  14   7       94.40       84.87     14.49 o 
   1  14   7      277.18      297.13     12.47 o 
   2  14   7      189.30      243.12     12.75 o 
   3  14   7      307.61      272.35     18.71 o 
   4  14   7        0.31        5.33      8.17 o 
   5  14   7      289.89      273.98     10.58 o 
   6  14   7       80.85      103.54      6.26 o 
   7  14   7       59.85       69.31      7.65 o 
   8  14   7       80.98       80.20      7.36 o 
   9  14   7       35.34       38.48      3.53 o 
 -10  15   7        2.31        6.62      4.41 o 
  -9  15   7       40.45       38.42      5.26 o 
  -8  15   7        0.31       -1.80      6.34 o 
  -7  15   7        1.00        6.90      4.58 o 
  -6  15   7      426.61      449.11      9.57 o 
  -5  15   7       91.00       95.24      4.92 o 
  -4  15   7     1300.74     1213.08      9.50 o 
  -3  15   7      350.80      397.83     10.12 o 
  -2  15   7      647.19      722.87     17.67 o 
  -1  15   7      166.65      141.99     14.54 o 
   0  15   7      795.20      682.91     27.02 o 
   1  15   7       18.42       13.18     11.49 o 
   2  15   7      202.41      322.28     20.89 o 
   3  15   7      202.77      166.14      9.60 o 
   4  15   7      192.03      148.60     11.67 o 
   5  15   7       45.54       50.35      7.69 o 
   6  15   7      167.65      156.41      6.93 o 
   7  15   7      268.30      283.52      9.59 o 
   8  15   7        1.46       -0.99      8.41 o 
  -9  16   7        0.99        0.21      4.34 o 
  -8  16   7       10.54       15.37      5.97 o 
  -7  16   7        0.30        3.41      4.48 o 
  -6  16   7      201.64      189.36      6.47 o 
  -5  16   7      176.42      183.43      5.65 o 
  -4  16   7      164.54      145.92      4.60 o 
  -3  16   7       21.92       18.11      4.21 o 
  -2  16   7       85.28       94.61      6.27 o 
  -1  16   7       26.95       40.14     12.26 o 
   0  16   7       45.29       36.53     12.45 o 
   1  16   7       97.91      106.87     18.09 o 
   2  16   7      439.61      494.40     11.11 o 
   3  16   7        3.56       -4.51      7.94 o 
   4  16   7      107.55      109.99     10.52 o 
   5  16   7      148.16      147.99      8.02 o 
   6  16   7      148.58      160.08      6.71 o 
   7  16   7       69.61       72.97      7.25 o 
   8  16   7       14.05       11.04      7.64 o 
  -9  17   7        0.22        0.44      3.99 o 
  -8  17   7       94.33      100.13      8.09 o 
  -7  17   7       63.09       58.59      5.45 o 
  -6  17   7        0.27        2.67      4.61 o 
  -5  17   7       44.32       41.88      4.55 o 
  -4  17   7      531.54      486.52      7.67 o 
  -3  17   7      188.63      175.60      6.08 o 
  -2  17   7     1920.90     1977.10     17.77 o 
  -1  17   7       45.17       36.39      5.07 o 
   0  17   7       63.76       51.55      6.05 o 
   1  17   7     2735.97     2682.79     80.14 o 
   2  17   7      176.40      218.55     11.81 o 
   3  17   7        4.83       17.82      8.50 o 
   4  17   7       31.43       36.22      6.73 o 
   5  17   7       66.03       50.19      5.84 o 
   6  17   7       97.76       95.68      6.07 o 
   7  17   7        3.79        3.17      9.80 o 
   8  17   7        0.68        4.30      3.53 o 
  -9  18   7      119.11      144.87      5.20 o 
  -8  18   7        1.08        0.17      4.96 o 
  -7  18   7        9.52        5.83      4.65 o 
  -6  18   7       13.09       13.69      4.00 o 
  -5  18   7       64.90       56.46      4.64 o 
  -4  18   7      398.54      347.28      7.73 o 
  -3  18   7       15.34       14.20      4.44 o 
  -2  18   7      353.92      347.36     10.50 o 
  -1  18   7     1193.00     1308.35     17.66 o 
   0  18   7      108.98      105.11      6.13 o 
   1  18   7       14.19        8.37      7.79 o 
   2  18   7       90.18       92.57      9.53 o 
   3  18   7       45.43       36.46      6.45 o 
   4  18   7       41.44       43.28      6.91 o 
   5  18   7       19.40       17.55      5.50 o 
   6  18   7       49.32       57.78      5.25 o 
   7  18   7       10.64        8.91      9.12 o 
   8  18   7       16.69       13.94      4.67 o 
  -8  19   7      102.90      112.02      5.80 o 
  -7  19   7      145.33      134.43     11.14 o 
  -6  19   7        0.27        0.58      4.43 o 
  -5  19   7      104.75       92.50      4.91 o 
  -4  19   7       15.59       18.48      3.68 o 
  -3  19   7      109.92      102.03      4.79 o 
  -2  19   7       77.47       69.88      8.93 o 
  -1  19   7      185.29      145.13      8.17 o 
   0  19   7      155.87      147.99      6.61 o 
   1  19   7      511.54      588.56     18.57 o 
   2  19   7      472.84      442.85     16.56 o 
   3  19   7        2.32        5.83      6.07 o 
   4  19   7        0.39        6.16      6.23 o 
   5  19   7       16.83        5.99      5.15 o 
   6  19   7      131.09      153.40      8.41 o 
   7  19   7        9.89       14.73      3.78 o 
  -8  20   7        2.10       -2.05      3.61 o 
  -7  20   7       26.42       48.82      5.85 o 
  -6  20   7      102.86      104.71      5.15 o 
  -5  20   7       30.02       31.56      4.21 o 
  -4  20   7      412.89      472.45     18.62 o 
  -3  20   7      291.74      278.18      8.74 o 
  -2  20   7        0.25        2.34      5.05 o 
  -1  20   7      229.56      207.09      8.26 o 
   0  20   7       60.18       55.35      5.79 o 
   1  20   7       22.56        9.03      6.06 o 
   2  20   7      165.30      142.22     11.76 o 
   3  20   7        1.34        1.39      5.95 o 
   4  20   7      449.03      490.71     31.28 o 
   5  20   7        4.20       -0.03      4.89 o 
   6  20   7        1.02        4.77      4.76 o 
   7  20   7        1.63        6.25      6.11 o 
  -8  21   7       36.62       34.00      5.32 o 
  -7  21   7        0.25        1.48      4.23 o 
  -6  21   7       36.72       40.90      4.20 o 
  -5  21   7        4.15        4.08      3.80 o 
  -4  21   7      257.57      235.25      7.93 o 
  -3  21   7        6.25        4.86      3.98 o 
  -2  21   7       56.00       57.30      5.94 o 
  -1  21   7      142.05      165.82      8.48 o 
   0  21   7        7.91        7.42      5.61 o 
   1  21   7      124.80       74.59     10.72 o 
   2  21   7       15.84       25.72      9.14 o 
   3  21   7      149.35      164.53     12.51 o 
   4  21   7      119.54      121.88      8.09 o 
   5  21   7       26.21       30.31      6.09 o 
   6  21   7      187.48      194.35      5.89 o 
  -7  22   7      150.91      154.51      8.65 o 
  -6  22   7        6.12        2.09      4.45 o 
  -5  22   7       72.20       76.91      5.63 o 
  -4  22   7       76.21       65.61      4.37 o 
  -3  22   7        8.31       10.43      3.89 o 
  -2  22   7        0.66        3.76      5.31 o 
  -1  22   7        2.89        7.08      4.35 o 
   0  22   7        5.13       -0.68      8.17 o 
   1  22   7      214.05      211.70     12.43 o 
   2  22   7      161.80      155.50     11.55 o 
   3  22   7      109.86       99.98      6.54 o 
   4  22   7       38.62       43.11      6.54 o 
   5  22   7        1.80       -2.29      5.10 o 
   6  22   7        1.14        7.99      2.94 o 
  -7  23   7        4.87        2.41      4.43 o 
  -6  23   7       56.16       63.33      7.53 o 
  -5  23   7        8.17        5.40      4.48 o 
  -4  23   7       15.53       15.08      4.01 o 
  -3  23   7      186.69      187.11      7.54 o 
  -2  23   7        0.73        1.55      5.13 o 
  -1  23   7       68.16       70.20      6.90 o 
   0  23   7        0.25        2.46      4.63 o 
   1  23   7       99.49       89.55      7.01 o 
   2  23   7        5.30        8.33      5.42 o 
   3  23   7      164.86      177.09     11.71 o 
   4  23   7        2.66        3.73      5.59 o 
   5  23   7        0.44       -1.09      4.17 o 
  -6  24   7       12.92        5.38      5.25 o 
  -5  24   7        1.70        3.71      3.95 o 
  -4  24   7       82.35       79.95      4.98 o 
  -3  24   7        0.85        2.60      4.49 o 
  -2  24   7       41.21       32.99      4.88 o 
  -1  24   7        0.25       -0.32      5.38 o 
   0  24   7        4.96        8.05      4.24 o 
   1  24   7        1.82        4.67      5.58 o 
   2  24   7       80.01       72.42      5.93 o 
   3  24   7      108.15      107.32      4.86 o 
   4  24   7        8.60        8.20      4.98 o 
   5  24   7        0.14       -1.94      3.05 o 
  -5  25   7       18.64       17.01      3.87 o 
  -4  25   7      107.75      121.58      4.61 o 
  -3  25   7       63.17       68.69      4.92 o 
  -2  25   7       35.96       35.14      4.58 o 
  -1  25   7      162.44      157.93      6.70 o 
   0  25   7        1.67        4.18      5.23 o 
   1  25   7        0.14       -1.21      5.14 o 
   2  25   7        7.47        3.40      3.97 o 
   3  25   7        2.44        3.61      3.13 o 
   4  25   7       73.66       87.21      8.20 o 
  -4  26   7       48.87       41.29      6.65 o 
  -3  26   7       37.22       31.62      4.70 o 
  -2  26   7        6.13        5.99      3.80 o 
  -1  26   7       57.17       65.16      4.41 o 
   0  26   7       12.66       16.72      4.56 o 
   1  26   7        3.96        3.40      4.44 o 
   2  26   7        3.65        3.14      3.87 o 
   3  26   7       22.72       28.74      5.47 o 
  -4  27   7        0.97       -3.97      4.08 o 
  -3  27   7       16.71       21.52      5.89 o 
  -2  27   7        3.35        5.37      5.91 o 
  -1  27   7      238.92      252.58     13.72 o 
   0  27   7       12.70       13.63      4.41 o 
   1  27   7       83.61       99.51      4.39 o 
   2  27   7       43.98       50.19      5.04 o 
  -2  28   7        6.54       11.98      4.61 o 
  -1  28   7       72.72       96.08      5.93 o 
   0  28   7       38.64       54.81      5.28 o 
   1  28   7        7.30        6.86      3.70 o 
 -10   0   8      442.23      452.59     10.03 o 
  -8   0   8       16.57        7.71      8.40 o 
  -6   0   8     3799.43     3877.53    139.52 o 
  -4   0   8     9945.22    11988.54     77.51 o 
  -2   0   8     3217.88     3087.28     36.83 o 
   0   0   8     1447.83     1457.96     27.47 o 
   2   0   8       62.34        8.58     10.45 o 
   4   0   8       55.84       86.11     15.75 o 
   6   0   8      110.87      185.28     17.12 o 
   8   0   8       67.02       81.17     10.34 o 
  10   0   8      633.53      745.04     11.20 o 
 -11   1   8       51.74       60.84      3.53 o 
 -10   1   8      243.38      236.50      6.60 o 
  -9   1   8     1267.76     1049.26     15.07 o 
  -8   1   8      201.42      210.64     12.55 o 
  -7   1   8      292.97      303.35      8.88 o 
  -6   1   8      198.83      193.06      7.75 o 
  -5   1   8      264.66      214.66      8.10 o 
  -4   1   8     3726.03     4055.48     32.36 o 
  -3   1   8     4578.47     4743.27    122.39 o 
  -2   1   8     2375.44     2354.75     23.37 o 
  -1   1   8     2811.21     3052.47     25.93 o 
   0   1   8       69.04       65.03      5.84 o 
   1   1   8      286.55      271.36      9.01 o 
   2   1   8       38.58       43.51      8.92 o 
   3   1   8      731.04      627.64     35.01 o 
   4   1   8      113.73      160.14     12.39 o 
   5   1   8       34.74       30.29     10.12 o 
   6   1   8     4601.47     4434.35     98.28 o 
   7   1   8        0.62        1.39      6.83 o 
   8   1   8     1209.92     1253.80     15.74 o 
   9   1   8       13.00       22.43      5.36 o 
  10   1   8       42.02       62.71      3.96 o 
 -11   2   8       36.74       50.17      4.21 o 
 -10   2   8       26.41       28.35      4.60 o 
  -9   2   8      381.31      367.17      9.90 o 
  -8   2   8        2.00        1.39      4.67 o 
  -7   2   8     2589.23     2627.30     32.03 o 
  -6   2   8      413.10      349.61     13.34 o 
  -5   2   8       10.43        7.73      4.83 o 
  -4   2   8       17.65       49.76      7.88 o 
  -3   2   8     1617.33     1846.07     16.17 o 
  -2   2   8    21786.58    24435.56     80.29 o 
  -1   2   8     7761.31     8071.93     46.42 o 
   0   2   8        3.29        4.84      4.96 o 
   1   2   8     1220.69     1047.77     44.25 o 
   3   2   8     8336.92     8529.80    132.92 o 
   4   2   8       24.30       18.65      9.11 o 
   5   2   8       39.61       50.54     11.04 o 
   6   2   8      557.20      603.85     13.67 o 
   7   2   8       23.80       26.31      6.91 o 
   8   2   8      404.86      442.82      9.01 o 
   9   2   8       24.78       30.01      5.67 o 
  10   2   8      586.63      616.33     27.30 o 
 -11   3   8       95.97      116.04      4.63 o 
 -10   3   8      386.16      331.02      8.12 o 
  -9   3   8       30.85       30.66      4.98 o 
  -8   3   8        4.02        2.22      4.71 o 
  -7   3   8     2839.72     2836.22     24.75 o 
  -6   3   8        1.51        3.90      7.35 o 
  -5   3   8       76.65       72.45      6.12 o 
  -4   3   8      665.39      716.35     11.44 o 
  -2   3   8       68.10      121.29      7.78 o 
  -1   3   8       23.74       23.14      4.30 o 
   0   3   8        1.55       12.92      4.97 o 
   1   3   8      887.80     1067.36     18.93 o 
   2   3   8       10.71        0.60     10.27 o 
   3   3   8      712.93      726.29     18.55 o 
   4   3   8      173.20      132.74     12.23 o 
   5   3   8      308.82      264.38     14.48 o 
   6   3   8     3706.43     3569.23     74.83 o 
   7   3   8        5.62        8.39      6.72 o 
   8   3   8       54.52       57.24     12.20 o 
   9   3   8      228.53      236.00     14.28 o 
  10   3   8       10.06       20.36      3.08 o 
 -11   4   8      744.63      765.56     12.12 o 
 -10   4   8       66.91       78.70      4.21 o 
  -9   4   8      148.25      135.75      6.08 o 
  -8   4   8       97.05      109.37      5.97 o 
  -7   4   8     3185.89     3426.67     38.72 o 
  -6   4   8       52.26       61.76      9.13 o 
  -5   4   8     2803.72     2909.34     66.72 o 
  -4   4   8      705.11      718.44     11.32 o 
  -3   4   8      169.59      257.38      6.95 o 
  -2   4   8    11074.58    11712.56     61.15 o 
  -1   4   8     4172.61     4412.17     26.16 o 
   0   4   8       79.30       61.12      5.84 o 
   1   4   8     8870.80     9275.47     48.81 o 
   2   4   8       59.91       53.43     11.82 o 
   3   4   8     3291.27     3267.99     35.82 o 
   4   4   8      118.38      132.38     16.74 o 
   5   4   8      746.09      635.51     19.95 o 
   6   4   8      243.35      243.47     10.52 o 
   7   4   8        5.03        6.03      4.98 o 
   8   4   8       34.74       27.08     11.26 o 
   9   4   8       82.63       85.19      6.18 o 
  10   4   8      163.94      184.35      6.56 o 
 -11   5   8      899.34      963.49     12.66 o 
 -10   5   8      296.48      303.21      5.60 o 
  -9   5   8      110.78      118.44      5.84 o 
  -8   5   8       31.47       28.22      4.97 o 
  -7   5   8      466.93      502.17      8.47 o 
  -6   5   8     2223.24     2267.77     48.56 o 
  -5   5   8       82.36      103.04      8.80 o 
  -4   5   8      206.90      140.46     12.05 o 
  -3   5   8      524.10      753.62     13.23 o 
  -2   5   8     1297.54     1571.39     21.97 o 
  -1   5   8     9215.61    10073.15     38.62 o 
   0   5   8     5838.61     5895.75    106.34 o 
   1   5   8     1451.68     1348.73     19.70 o 
   2   5   8      322.97      334.46     18.08 o 
   3   5   8      173.66      207.44     17.31 o 
   4   5   8      300.87      322.94     15.07 o 
   5   5   8     1201.62     1235.13     17.80 o 
   6   5   8        4.52        5.12     12.09 o 
   7   5   8        2.36        3.76      6.01 o 
   8   5   8       15.24       16.95     10.64 o 
   9   5   8       40.01       43.48      5.63 o 
  10   5   8        0.79        6.84      4.02 o 
 -11   6   8      553.37      596.21      6.42 o 
 -10   6   8      177.00      157.20      4.90 o 
  -9   6   8        1.78        4.99      4.79 o 
  -8   6   8        3.47        6.88      6.10 o 
  -7   6   8      546.97      562.83     12.23 o 
  -6   6   8      257.18      180.12     16.64 o 
  -5   6   8     5605.50     5426.91     63.08 o 
  -4   6   8     2907.28     3339.00    140.87 o 
  -3   6   8     1033.74     1267.72     18.29 o 
  -2   6   8     1213.15     1722.14     21.13 o 
  -1   6   8       58.88       80.13     11.25 o 
   0   6   8       78.16      142.97     18.91 o 
   1   6   8       26.11        3.99      5.97 o 
   2   6   8       13.66       11.04     10.94 o 
   3   6   8        0.48        4.18     12.03 o 
   4   6   8      460.68      413.92     15.87 o 
   5   6   8     1852.74     1825.25     24.19 o 
   6   6   8       16.73       15.86     11.84 o 
   7   6   8        6.72        8.23      5.93 o 
   8   6   8       14.54       17.59      4.62 o 
   9   6   8      143.08      165.80      5.13 o 
  10   6   8        5.94        9.32      3.46 o 
 -11   7   8      320.84      329.17      6.25 o 
 -10   7   8       12.04        6.50      3.52 o 
  -9   7   8      119.14      113.55      6.01 o 
  -8   7   8       39.05       21.01      6.47 o 
  -7   7   8      117.24      133.25      6.30 o 
  -6   7   8       54.11       51.14     12.75 o 
  -5   7   8        0.93       10.89     10.50 o 
  -4   7   8      288.06      285.30     10.40 o 
  -3   7   8      243.57      268.57     12.46 o 
  -2   7   8     6449.65     7777.99     61.39 o 
  -1   7   8     6133.11     5672.31     54.62 o 
   0   7   8       65.83       63.06      6.49 o 
   1   7   8     1472.98     1613.02     21.45 o 
   2   7   8      129.92      105.98     13.35 o 
   3   7   8      111.48      135.10     15.98 o 
   4   7   8      389.13      325.46     14.59 o 
   5   7   8     2781.51     2756.76     25.80 o 
   6   7   8        9.37        0.47     10.82 o 
   7   7   8       75.51       80.81      9.30 o 
   8   7   8        1.78        1.39      4.36 o 
   9   7   8       96.91       91.45      4.32 o 
 -11   8   8      379.64      385.14      7.66 o 
 -10   8   8       96.28       95.33      4.12 o 
  -9   8   8       23.84       19.71      4.86 o 
  -8   8   8       27.54       27.01      9.18 o 
  -7   8   8      260.91      203.98      7.03 o 
  -6   8   8       35.79       25.09      6.67 o 
  -5   8   8     3172.12     3221.46     50.33 o 
  -4   8   8      834.78      789.71     16.30 o 
  -3   8   8        6.57        9.30      6.36 o 
  -2   8   8     2421.15     2572.52     27.26 o 
  -1   8   8      149.58      186.00     14.03 o 
   0   8   8       33.62       27.01      5.72 o 
   1   8   8     2725.41     2831.94     62.54 o 
   2   8   8       20.61       13.41     12.29 o 
   3   8   8      159.29      101.96     14.16 o 
   4   8   8     1231.44     1193.66     32.57 o 
   5   8   8      673.74      676.87     15.89 o 
   6   8   8        9.81       17.17     11.66 o 
   7   8   8       10.80       15.75      6.27 o 
   8   8   8        0.65        1.28      4.46 o 
   9   8   8      177.40      206.82      8.54 o 
 -11   9   8      198.84      221.51      6.05 o 
 -10   9   8        0.61        0.14      3.11 o 
  -9   9   8      138.79      123.05      5.80 o 
  -8   9   8      119.01      101.94      5.08 o 
  -7   9   8      662.89      620.44     19.16 o 
  -6   9   8      111.92      122.56      5.18 o 
  -5   9   8        0.20       -4.85      9.61 o 
  -4   9   8     2573.72     2848.87    125.56 o 
  -3   9   8     1262.65     1537.95     22.41 o 
  -2   9   8     2119.91     2264.61     26.65 o 
  -1   9   8       57.73       61.51      7.28 o 
   0   9   8      150.15      166.07      8.45 o 
   1   9   8        5.33        3.15      6.12 o 
   2   9   8      271.41      209.21     16.49 o 
   3   9   8       64.80       55.40     13.82 o 
   4   9   8      168.19      175.35     18.69 o 
   5   9   8      510.35      575.14     19.41 o 
   6   9   8       19.81       19.39     11.02 o 
   7   9   8      161.89      168.07      8.00 o 
   8   9   8       58.81       51.40      4.90 o 
   9   9   8        4.03       12.77      3.92 o 
 -10  10   8        0.20        1.43      3.36 o 
  -9  10   8        3.69        3.29      4.24 o 
  -8  10   8      173.90      158.52      6.59 o 
  -7  10   8     1669.65     1519.09     19.15 o 
  -6  10   8      110.54      123.70      5.20 o 
  -5  10   8        2.56       -6.04      9.93 o 
  -4  10   8      300.46      252.96     10.93 o 
  -3  10   8        2.09       11.37      6.74 o 
  -2  10   8     1121.39     1365.65     40.75 o 
  -1  10   8     2077.93     2382.75     41.14 o 
   0  10   8       65.49       33.93      8.77 o 
   1  10   8       28.05       30.86      6.89 o 
   2  10   8      260.75      255.17     17.65 o 
   3  10   8      636.13      640.19     26.13 o 
   4  10   8      227.13      241.36     31.23 o 
   5  10   8      262.59      255.72     16.03 o 
   6  10   8      542.99      498.68     12.20 o 
   7  10   8      120.60      138.17      6.43 o 
   8  10   8       33.22       26.58      4.57 o 
   9  10   8        5.18        6.28      3.38 o 
 -10  11   8        0.63        2.59      4.20 o 
  -9  11   8      201.41      230.53      9.15 o 
  -8  11   8      356.63      344.60      8.19 o 
  -7  11   8      887.24      878.61     15.39 o 
  -6  11   8        6.97       16.04      3.50 o 
  -5  11   8      706.87      686.08      9.62 o 
  -4  11   8      326.35      318.04     12.93 o 
  -3  11   8        8.92        3.02      7.50 o 
  -2  11   8     1237.81     1402.40     22.43 o 
  -1  11   8      125.59      157.79      9.56 o 
   0  11   8        3.41        5.58      9.14 o 
   1  11   8     1208.66     1149.54     19.09 o 
   2  11   8       43.46       34.66     11.26 o 
   3  11   8      279.38      246.85     17.80 o 
   4  11   8       15.38       30.94      9.28 o 
   5  11   8       50.42       42.84     12.71 o 
   6  11   8       66.67       75.96      6.01 o 
   7  11   8        0.39        2.87      4.74 o 
   8  11   8       59.93       62.44      4.73 o 
   9  11   8        0.02        0.20      2.85 o 
 -10  12   8       65.03       74.49      4.46 o 
  -9  12   8       15.29       17.38      5.16 o 
  -8  12   8       85.54       79.46      7.24 o 
  -7  12   8     1955.92     1820.59     78.39 o 
  -6  12   8      101.19      103.06      4.91 o 
  -5  12   8      197.84      228.78      5.17 o 
  -4  12   8        1.93       14.19      7.15 o 
  -3  12   8      112.61       97.98     22.05 o 
  -2  12   8     1358.37     1431.00     23.07 o 
  -1  12   8      101.82      138.19      9.30 o 
   0  12   8      576.63      654.44     19.73 o 
   1  12   8     1075.07     1192.21     19.56 o 
   2  12   8      959.75      838.18     26.63 o 
   3  12   8       74.14       93.56     13.87 o 
   4  12   8        0.30       -8.05     11.35 o 
   5  12   8       34.84       33.13      7.25 o 
   6  12   8       90.15       83.97      8.75 o 
   7  12   8       50.37       51.80      5.17 o 
   8  12   8       66.10       75.47      4.55 o 
   9  12   8        1.13        2.19      5.00 o 
 -10  13   8        9.41        8.43      5.93 o 
  -9  13   8      135.19      148.29      5.98 o 
  -8  13   8      276.02      253.38      9.46 o 
  -7  13   8      213.45      220.07      8.92 o 
  -6  13   8     1330.71     1202.93     14.28 o 
  -5  13   8      607.20      583.35      8.83 o 
  -4  13   8     1190.02     1124.03     10.94 o 
  -3  13   8      443.03      493.92     15.86 o 
  -2  13   8     2504.44     2712.83    109.77 o 
  -1  13   8      236.29      227.55     13.20 o 
   0  13   8      997.51      980.49     19.33 o 
   1  13   8       14.33       11.76     10.86 o 
   2  13   8      233.78      197.28     16.63 o 
   3  13   8      311.78      294.77     21.41 o 
   4  13   8        0.85       -6.12     11.04 o 
   5  13   8        7.04       10.12      6.66 o 
   6  13   8        1.69        8.69      6.99 o 
   7  13   8       10.35        7.53      4.68 o 
   8  13   8      285.30      325.56     11.90 o 
   9  13   8       19.92       18.50      4.03 o 
 -10  14   8      141.09      141.84      6.99 o 
  -9  14   8       14.50       14.49      3.60 o 
  -8  14   8      114.68       77.54      5.50 o 
  -7  14   8      180.89      177.30      8.13 o 
  -6  14   8      390.62      400.36      8.66 o 
  -5  14   8        0.53        9.92      3.64 o 
  -4  14   8      689.25      690.79      6.88 o 
  -3  14   8       28.26       46.61      8.38 o 
  -2  14   8     3332.53     3299.38     71.03 o 
  -1  14   8        6.08       -4.41      8.39 o 
   0  14   8      202.20      194.84     18.45 o 
   1  14   8      265.34      379.29     22.34 o 
   2  14   8      619.72      658.96     18.21 o 
   3  14   8      362.68      294.21     19.96 o 
   4  14   8      101.04       95.21      9.08 o 
   5  14   8       28.52       20.89      9.37 o 
   6  14   8      214.39      220.41      7.24 o 
   7  14   8       28.35       39.36      6.68 o 
   8  14   8        3.07       10.29      8.85 o 
 -10  15   8       58.59       64.50      4.92 o 
  -9  15   8       30.35       43.93      5.19 o 
  -8  15   8      221.13      208.05      8.57 o 
  -7  15   8       47.56       52.06      5.56 o 
  -6  15   8      172.69      144.91      6.00 o 
  -5  15   8      642.36      582.60     11.69 o 
  -4  15   8     4714.71     4571.70     19.17 o 
  -3  15   8        1.39        4.46      4.01 o 
  -2  15   8     1285.69     1260.04     14.93 o 
  -1  15   8      248.83      270.03     18.78 o 
   0  15   8      412.09      401.50     22.80 o 
   1  15   8      144.85      167.00      9.15 o 
   2  15   8      152.79      132.86     12.51 o 
   3  15   8      314.59      333.31     13.62 o 
   4  15   8       64.22       55.54      7.61 o 
   5  15   8        1.83       -1.83      6.79 o 
   6  15   8        3.17        2.39      4.91 o 
   7  15   8       49.39       42.56      6.49 o 
   8  15   8      187.06      199.83      6.26 o 
  -9  16   8       90.12       81.43      5.20 o 
  -8  16   8        2.50        4.56      5.73 o 
  -7  16   8       99.47       85.07      5.75 o 
  -6  16   8      102.05       75.25      5.35 o 
  -5  16   8       38.83       46.83      4.46 o 
  -4  16   8      682.45      729.45      8.05 o 
  -3  16   8      168.59      204.06      5.94 o 
  -2  16   8        1.25       -0.77      3.95 o 
  -1  16   8      136.87      150.76      6.08 o 
   0  16   8      660.54      636.92     14.20 o 
   1  16   8     3088.89     2936.83     28.06 o 
   2  16   8       14.77       27.00      5.73 o 
   3  16   8      240.47      279.09     13.42 o 
   4  16   8       65.92       51.63      8.49 o 
   5  16   8        7.10       10.56      5.21 o 
   6  16   8       96.35       81.17      5.67 o 
   7  16   8        0.04        1.33      5.84 o 
   8  16   8        8.11       11.75      3.64 o 
  -9  17   8        2.42        6.66      3.66 o 
  -8  17   8       32.28       35.04      5.75 o 
  -7  17   8      149.61      136.63      6.23 o 
  -6  17   8       54.15       41.37      4.78 o 
  -5  17   8       20.20       26.60      4.19 o 
  -4  17   8     1431.51     1323.95     12.07 o 
  -3  17   8      417.48      381.41      7.61 o 
  -2  17   8      140.97      146.75      5.81 o 
  -1  17   8      481.00      493.65     10.30 o 
   0  17   8       44.49       46.15      9.29 o 
   1  17   8      415.08      464.93     14.77 o 
   2  17   8      232.92      260.64     12.62 o 
   3  17   8        0.11        0.29      8.59 o 
   4  17   8       17.35       11.43      7.04 o 
   5  17   8        0.32        3.68      5.22 o 
   6  17   8       62.00       75.10      5.39 o 
   7  17   8       29.21       24.77      8.64 o 
   8  17   8        8.50        6.21      4.56 o 
  -9  18   8        3.51       -1.43      2.81 o 
  -8  18   8       14.99        9.55      4.90 o 
  -7  18   8       38.41       30.61      4.82 o 
  -6  18   8       19.32       16.94      4.52 o 
  -5  18   8        3.24        5.35      4.06 o 
  -4  18   8       12.18       17.97      3.62 o 
  -3  18   8      177.87      155.64      6.25 o 
  -2  18   8     1715.71     1728.76     46.61 o 
  -1  18   8      145.58      159.69      6.71 o 
   0  18   8      188.01      222.83     12.53 o 
   1  18   8     1001.98      966.95     20.35 o 
   2  18   8        0.48        7.46      7.22 o 
   3  18   8        0.37       -2.59      8.33 o 
   4  18   8      444.81      445.48      9.41 o 
   5  18   8       17.32       14.79      5.04 o 
   6  18   8        0.10       -2.73      4.31 o 
   7  18   8        4.83        7.56      3.82 o 
  -8  19   8       52.03       54.51      4.91 o 
  -7  19   8        8.14       11.15      4.46 o 
  -6  19   8      191.91      191.58      5.98 o 
  -5  19   8      203.40      183.34      7.05 o 
  -4  19   8      197.28      163.14      4.77 o 
  -3  19   8       50.07       60.12      4.52 o 
  -2  19   8        0.49        3.47      5.09 o 
  -1  19   8       25.38       21.81      5.26 o 
   0  19   8      245.92      279.28      9.59 o 
   1  19   8      115.97      140.60      7.83 o 
   2  19   8        0.36       -2.50      9.52 o 
   3  19   8        0.24       -0.32      5.81 o 
   4  19   8       36.65       18.61      5.48 o 
   5  19   8        5.56        7.06      4.83 o 
   6  19   8       10.60        5.65      4.80 o 
   7  19   8       44.83       45.04      6.63 o 
  -8  20   8        1.02        0.47      3.24 o 
  -7  20   8      146.60      151.65     12.57 o 
  -6  20   8       39.25       46.27      4.44 o 
  -5  20   8      514.95      530.22     10.68 o 
  -4  20   8      303.63      272.82      7.53 o 
  -3  20   8        2.62        5.58      3.61 o 
  -2  20   8       23.46       23.03      5.32 o 
  -1  20   8        5.18        3.93      5.50 o 
   0  20   8       99.33       85.19      7.11 o 
   1  20   8        9.70        5.50      5.76 o 
   2  20   8        4.08       -6.79      8.51 o 
   3  20   8        6.12        6.34      5.72 o 
   4  20   8        0.44       -3.07      5.06 o 
   5  20   8       10.30       10.12      4.49 o 
   6  20   8        3.76        3.59      4.07 o 
  -8  21   8       16.23       10.26      4.03 o 
  -7  21   8       73.42       89.87      5.07 o 
  -6  21   8        5.97       10.43      3.73 o 
  -5  21   8       58.28       52.42      4.50 o 
  -4  21   8       76.36       83.00      4.27 o 
  -3  21   8       48.72       50.08      4.37 o 
  -2  21   8        3.91        5.63      4.45 o 
  -1  21   8      513.65      639.43     55.27 o 
   0  21   8        0.18        0.06      5.69 o 
   1  21   8        0.91       -2.86      5.40 o 
   2  21   8        3.01        2.36      8.48 o 
   3  21   8      346.28      302.00      9.82 o 
   4  21   8        0.30       -0.17      5.95 o 
   5  21   8       73.10       71.04      6.01 o 
   6  21   8        0.68        3.97      3.22 o 
  -7  22   8       75.90       70.44      6.95 o 
  -6  22   8        0.68        2.06      3.08 o 
  -5  22   8      146.41      156.08      6.09 o 
  -4  22   8      157.73      155.68      6.81 o 
  -3  22   8       99.10      118.66      5.17 o 
  -2  22   8        9.07       19.44      6.19 o 
  -1  22   8        0.08       -1.60      4.64 o 
   0  22   8       60.14       71.08      6.63 o 
   1  22   8        5.16        9.94      8.96 o 
   2  22   8        0.97        1.66      8.18 o 
   3  22   8       22.54       16.40      4.65 o 
   4  22   8        1.58        1.83      5.36 o 
   5  22   8        0.44        2.67      4.31 o 
  -7  23   8       20.49       13.90      3.99 o 
  -6  23   8       27.36       30.83      6.78 o 
  -5  23   8        2.39        5.80      4.24 o 
  -4  23   8      180.69      232.27      8.12 o 
  -3  23   8       19.16       19.56      4.05 o 
  -2  23   8       31.24       30.28      4.95 o 
  -1  23   8       78.29       85.64      6.83 o 
   0  23   8        5.95        2.73      4.45 o 
   1  23   8      170.24      157.17      9.53 o 
   2  23   8       53.49       58.22      5.06 o 
   3  23   8        0.20       -2.42      3.94 o 
   4  23   8        0.58        1.34      4.95 o 
   5  23   8        7.32        8.21      3.27 o 
  -6  24   8       43.63       41.02      4.99 o 
  -5  24   8       20.95       23.71      3.87 o 
  -4  24   8       25.30       30.80      4.27 o 
  -3  24   8       12.42        8.21      4.31 o 
  -2  24   8       84.36       79.06      5.19 o 
  -1  24   8        1.54       -1.27      5.26 o 
   0  24   8      159.09      168.00      7.36 o 
   1  24   8      100.95      104.55      6.57 o 
   2  24   8       52.36       47.09      5.33 o 
   3  24   8      114.44      123.68      5.90 o 
   4  24   8      134.95      127.60     21.23 o 
  -5  25   8        4.81        5.47      5.17 o 
  -4  25   8       73.12       78.41      5.50 o 
  -3  25   8       19.55       29.48      4.23 o 
  -2  25   8      125.63      169.57      5.58 o 
  -1  25   8        0.17        3.23      3.77 o 
   0  25   8      145.93      146.26     16.15 o 
   1  25   8       86.65       82.81      5.64 o 
   2  25   8        1.23        4.09      4.20 o 
   3  25   8      100.47      111.23      7.44 o 
   4  25   8        0.02        1.81      3.68 o 
  -4  26   8        0.09        1.46      5.06 o 
  -3  26   8        0.03        0.03      3.96 o 
  -2  26   8        4.99        5.89      3.41 o 
  -1  26   8        6.90        8.67      3.35 o 
   0  26   8      123.60      149.83      4.55 o 
   1  26   8       79.83       83.65      4.84 o 
   2  26   8       10.79        6.62      5.18 o 
   3  26   8       16.29       18.50      4.24 o 
  -3  27   8        6.50        9.22      4.48 o 
  -2  27   8        1.69       -0.79      5.04 o 
  -1  27   8       46.78       50.21      4.32 o 
   0  27   8       54.78       55.24      4.26 o 
   1  27   8        1.79        2.51      2.98 o 
 -11   0   9      597.11      631.28      8.69 o 
  -9   0   9      480.91      480.26     15.37 o 
  -7   0   9     6063.39     5956.57    114.48 o 
  -5   0   9     4234.35     4325.03     37.60 o 
  -3   0   9      810.22      913.06     23.17 o 
  -1   0   9       48.18      111.65     12.81 o 
   1   0   9     5546.18     5741.60    115.68 o 
   3   0   9     5566.19     5510.87     66.36 o 
   5   0   9     1608.35     1559.26     65.03 o 
   7   0   9        3.78        5.80      9.22 o 
   9   0   9      524.14      551.28      8.72 o 
 -11   1   9      848.12      907.83      7.03 o 
 -10   1   9       25.45       18.18      5.22 o 
  -9   1   9     1410.95     1187.91     15.64 o 
  -8   1   9       41.12       40.55      6.36 o 
  -7   1   9     5882.62     5938.03     27.02 o 
  -6   1   9      656.91      613.33     15.57 o 
  -5   1   9     3138.75     3370.60     49.29 o 
  -4   1   9      748.63      678.65     11.93 o 
  -3   1   9     3562.01     3945.05    119.90 o 
  -2   1   9    11859.22    13106.76     57.75 o 
  -1   1   9     5740.42     5597.89     34.36 o 
   0   1   9        2.11       33.22      6.04 o 
   1   1   9     6142.66     6158.52     44.52 o 
   2   1   9       51.50       59.75      8.79 o 
   3   1   9     1715.41     1732.24     27.79 o 
   4   1   9      162.22      125.27     12.07 o 
   5   1   9      753.50      788.17     11.81 o 
   6   1   9       65.43       65.47      6.52 o 
   7   1   9        7.55        8.59      5.57 o 
   8   1   9       22.21       22.98      6.21 o 
   9   1   9        0.70        6.55      4.05 o 
 -11   2   9      295.14      298.93      5.54 o 
 -10   2   9       14.84       14.02      4.30 o 
  -9   2   9      564.09      517.34     11.65 o 
  -8   2   9       60.91       64.24      6.64 o 
  -7   2   9     4129.76     4219.10     69.93 o 
  -6   2   9       92.95      147.49      8.47 o 
  -5   2   9     1873.30     2072.04     25.26 o 
  -4   2   9     3348.86     3529.95     34.62 o 
  -3   2   9      277.84      275.91     10.29 o 
  -2   2   9     1669.36     2006.15     22.73 o 
  -1   2   9    10354.23    10975.85     42.69 o 
   0   2   9     2608.16     2433.61     34.35 o 
   1   2   9     4767.63     5140.36     39.05 o 
   2   2   9       18.82        8.76      7.80 o 
   3   2   9     4471.96     3967.51     46.05 o 
   4   2   9       85.83       80.01     11.15 o 
   5   2   9      400.38      412.09      8.28 o 
   6   2   9      116.44      118.47      8.83 o 
   7   2   9       29.94       37.35      7.34 o 
   8   2   9      110.32      124.67      8.79 o 
   9   2   9      166.68      182.76      5.32 o 
 -11   3   9      285.45      331.54      6.33 o 
 -10   3   9       93.06      103.13      5.06 o 
  -9   3   9      230.43      232.46      6.72 o 
  -8   3   9       62.47       39.62      5.09 o 
  -7   3   9     1157.15     1271.87     22.74 o 
  -6   3   9      465.49      417.56     21.34 o 
  -5   3   9     1504.29     1497.01     33.42 o 
  -4   3   9     3142.66     3000.62     55.20 o 
  -2   3   9       39.15       70.83     14.90 o 
  -1   3   9     4445.21     4970.93     26.38 o 
   0   3   9       14.04       11.35      5.27 o 
   1   3   9       33.88       47.79      7.76 o 
   2   3   9      492.15      487.47     21.28 o 
   3   3   9     1976.28     1841.94     28.51 o 
   4   3   9     1704.20     1654.69     28.79 o 
   5   3   9      416.97      428.91     13.26 o 
   6   3   9      454.81      392.83     11.38 o 
   7   3   9      129.36      132.89      7.69 o 
   8   3   9       17.22       20.09      8.31 o 
   9   3   9       44.03       57.46      4.35 o 
 -11   4   9      202.15      191.71      4.67 o 
 -10   4   9       14.73       18.70      3.46 o 
  -9   4   9      590.50      565.85     10.32 o 
  -8   4   9      389.37      371.59      8.15 o 
  -7   4   9     4418.12     4593.83     21.05 o 
  -6   4   9      446.69      375.26     19.97 o 
  -5   4   9      137.65      167.03     14.77 o 
  -4   4   9       90.00      118.24     13.20 o 
  -3   4   9      564.41      634.58     19.96 o 
  -2   4   9      192.47      202.40      9.17 o 
  -1   4   9      655.11      793.21     15.50 o 
   0   4   9     1303.21     1318.59     40.90 o 
   1   4   9      217.23      251.60     10.94 o 
   2   4   9       23.53       11.30     11.07 o 
   3   4   9      775.24      816.04     19.94 o 
   4   4   9       59.02       67.67     11.44 o 
   5   4   9        2.71        6.18      5.54 o 
   6   4   9      261.82      254.85     21.53 o 
   7   4   9       55.52       57.19      5.56 o 
   8   4   9       11.60       12.08      6.78 o 
   9   4   9      299.75      328.81      6.10 o 
 -11   5   9      162.26      181.69      4.79 o 
 -10   5   9      484.90      487.77     11.19 o 
  -9   5   9      195.80      166.48      6.16 o 
  -8   5   9      237.93      173.95      6.52 o 
  -7   5   9        3.66       14.85      5.15 o 
  -6   5   9      169.30      121.62     14.69 o 
  -5   5   9     1650.37     1490.52     34.43 o 
  -4   5   9      411.98      502.52     20.50 o 
  -3   5   9     1608.83     1776.67     22.45 o 
  -2   5   9     3871.25     4219.89     37.10 o 
  -1   5   9     3182.51     3040.98     56.04 o 
   0   5   9      227.52      265.91     10.25 o 
   1   5   9     3227.31     3129.41     34.94 o 
   2   5   9        0.66        2.94     10.65 o 
   3   5   9     4540.50     4250.14     94.49 o 
   4   5   9        5.05        2.03      9.04 o 
   5   5   9      112.11      101.04      6.82 o 
   6   5   9       14.09       14.39      7.01 o 
   7   5   9       65.48       67.27      6.93 o 
   8   5   9      134.33      124.75      9.29 o 
   9   5   9        3.25        3.76      3.65 o 
 -11   6   9        5.40        5.92      2.81 o 
 -10   6   9       85.91       79.83      4.69 o 
  -9   6   9      230.35      230.54      8.84 o 
  -8   6   9       34.33       34.53      6.59 o 
  -7   6   9     4406.86     4178.75     26.31 o 
  -6   6   9        9.02        6.92      6.65 o 
  -5   6   9      502.31      475.51     21.58 o 
  -4   6   9      245.40      282.48     16.72 o 
  -3   6   9      227.51      136.32      8.82 o 
  -2   6   9      514.51      633.50     11.24 o 
  -1   6   9      952.33      916.58     24.64 o 
   0   6   9     1368.92     1281.41     46.11 o 
   1   6   9        4.36        4.28      6.46 o 
   2   6   9     2565.49     2198.71     40.45 o 
   3   6   9        1.85       21.00     14.44 o 
   4   6   9       59.82       65.60     11.67 o 
   5   6   9        0.87        4.02      7.12 o 
   6   6   9       63.78       43.39     12.06 o 
   7   6   9      136.71      125.94     10.81 o 
   8   6   9      270.73      273.12      7.44 o 
   9   6   9       21.77       26.15      3.55 o 
 -11   7   9        1.93        3.48      2.35 o 
 -10   7   9      425.81      433.01      9.95 o 
  -9   7   9        0.24       -2.10      4.65 o 
  -8   7   9        4.86       12.60      6.25 o 
  -7   7   9     2889.70     2875.53     20.34 o 
  -6   7   9       29.54       37.53      5.47 o 
  -5   7   9      211.72      261.15     18.21 o 
  -4   7   9     1188.84     1295.86     31.80 o 
  -3   7   9      807.50      968.50     30.11 o 
  -2   7   9     7785.42     8013.81     47.80 o 
  -1   7   9        0.45       23.56     10.92 o 
   0   7   9      796.62      804.60     29.70 o 
   1   7   9       75.07       71.03      7.64 o 
   2   7   9      331.08      289.25     17.32 o 
   3   7   9      361.25      321.22     19.88 o 
   4   7   9       37.18       52.41     11.27 o 
   5   7   9        6.88       15.28      9.61 o 
   6   7   9      296.73      283.59     16.93 o 
   7   7   9       10.63       16.52      6.45 o 
   8   7   9        2.07        5.34      3.92 o 
   9   7   9       44.26       53.33      4.87 o 
 -11   8   9       45.36       64.89      5.04 o 
 -10   8   9       46.27       51.28      3.57 o 
  -9   8   9        5.42       -1.37      4.53 o 
  -8   8   9        0.83        2.06      5.85 o 
  -7   8   9      425.26      423.98      7.88 o 
  -6   8   9        1.74        2.59      4.50 o 
  -5   8   9      109.65      121.71     14.40 o 
  -4   8   9        1.67        4.61      7.32 o 
  -3   8   9      423.48      531.20     20.41 o 
  -2   8   9        1.25       -2.33      6.15 o 
  -1   8   9     2684.83     2654.85     40.71 o 
   0   8   9        3.14        7.31      9.77 o 
   1   8   9      142.52      185.26     10.23 o 
   2   8   9      233.28      215.28     17.08 o 
   3   8   9       23.40        7.24     11.98 o 
   4   8   9      239.28      260.92      9.84 o 
   5   8   9     1288.28     1325.11     26.57 o 
   6   8   9       32.37       40.06     12.00 o 
   7   8   9      243.32      246.34      9.13 o 
   8   8   9       41.30       43.47      4.69 o 
   9   8   9        8.36       11.32      3.92 o 
 -10   9   9      214.61      215.24      4.37 o 
  -9   9   9       10.18        8.88      4.43 o 
  -8   9   9      279.60      267.68      7.56 o 
  -7   9   9      234.36      215.03     10.36 o 
  -6   9   9       22.29       21.98      4.81 o 
  -5   9   9      586.45      608.10     24.23 o 
  -4   9   9      371.62      375.36     14.26 o 
  -3   9   9      264.78      270.46     11.14 o 
  -2   9   9      855.05      909.25     18.28 o 
  -1   9   9      812.90      937.19     18.55 o 
   0   9   9      381.25      481.48     19.31 o 
   1   9   9     1191.02     1065.93     48.30 o 
   2   9   9      681.57      707.00     25.59 o 
   3   9   9       17.59       14.34     13.67 o 
   4   9   9        0.32        5.80      7.27 o 
   5   9   9       86.86       72.23     11.89 o 
   6   9   9       13.99       18.48     11.21 o 
   7   9   9        2.45        3.45      4.72 o 
   8   9   9       43.71       43.87      4.06 o 
   9   9   9      202.16      217.69     10.89 o 
 -10  10   9       13.48       11.32      3.21 o 
  -9  10   9       10.95        7.47      5.60 o 
  -8  10   9       28.19       23.12      5.12 o 
  -7  10   9      896.01      804.21     12.75 o 
  -6  10   9      442.42      415.86      8.91 o 
  -5  10   9      517.13      563.54      8.78 o 
  -4  10   9     2053.24     2260.97    102.05 o 
  -3  10   9      469.88      521.18     15.06 o 
  -2  10   9      260.16      372.97     12.91 o 
  -1  10   9      411.81      446.03     20.88 o 
   0  10   9        0.09        6.03      9.85 o 
   1  10   9     1840.34     1794.49    102.09 o 
   2  10   9      514.38      484.16     21.96 o 
   3  10   9      206.72      148.28     17.27 o 
   4  10   9       87.17       90.35      8.59 o 
   5  10   9      743.72      716.54     21.14 o 
   6  10   9      168.42      171.17      8.80 o 
   7  10   9       52.23       55.91      5.21 o 
   8  10   9        2.16        2.65      3.55 o 
   9  10   9        5.30        8.71      5.05 o 
 -10  11   9       36.57       40.00      4.44 o 
  -9  11   9        0.23        1.12      4.04 o 
  -8  11   9      526.66      518.98     11.05 o 
  -7  11   9      495.83      490.27      9.64 o 
  -6  11   9       39.80       41.20      4.31 o 
  -5  11   9        6.12        5.43      4.06 o 
  -4  11   9     2835.59     2964.19     33.50 o 
  -3  11   9       53.64       73.84      8.95 o 
  -2  11   9      178.77      255.64     11.79 o 
  -1  11   9      791.20      788.05     18.10 o 
   0  11   9       73.03       82.79     12.08 o 
   1  11   9       43.05       37.32      9.69 o 
   2  11   9      214.34      201.38     15.23 o 
   3  11   9       39.43       43.21      9.68 o 
   4  11   9      302.14      263.62     14.73 o 
   5  11   9      418.44      392.78     17.52 o 
   6  11   9      286.27      303.71     10.78 o 
   7  11   9       15.06       15.78      4.59 o 
   8  11   9       15.78       18.28      3.43 o 
   9  11   9       64.68       63.20      4.92 o 
 -10  12   9        0.98        4.81      3.42 o 
  -9  12   9        9.97        8.25      3.96 o 
  -8  12   9        3.58        3.53      4.69 o 
  -7  12   9       11.42       18.27      5.26 o 
  -6  12   9      470.30      412.46      9.54 o 
  -5  12   9      545.72      565.01      7.39 o 
  -4  12   9     1173.28     1173.06     13.00 o 
  -3  12   9       15.88       26.22     10.46 o 
  -2  12   9     1713.40     1635.91     30.13 o 
  -1  12   9       17.02       14.17     10.89 o 
   0  12   9      460.02      529.22     15.24 o 
   1  12   9      824.83      871.42     25.16 o 
   2  12   9       27.68       15.21     14.84 o 
   3  12   9        7.80        5.66      8.41 o 
   4  12   9       10.02        8.72     10.97 o 
   5  12   9       75.17       86.13     12.46 o 
   6  12   9       14.61       17.92      7.14 o 
   7  12   9       19.53       27.78      4.50 o 
   8  12   9       50.45       58.75      3.37 o 
 -10  13   9       22.57       22.45      5.53 o 
  -9  13   9       12.05       14.05      3.79 o 
  -8  13   9       76.06       76.80      5.44 o 
  -7  13   9     1039.50      985.83     44.44 o 
  -6  13   9       44.32       47.60      4.22 o 
  -5  13   9     2663.48     2413.93     18.16 o 
  -4  13   9       34.26       24.08      3.52 o 
  -3  13   9       25.28       10.19      8.32 o 
  -2  13   9     2042.27     2101.41     29.13 o 
  -1  13   9      258.84      309.37     13.11 o 
   0  13   9       52.31       40.96      8.31 o 
   1  13   9      219.07      177.50     16.45 o 
   2  13   9      178.78      168.41     18.83 o 
   3  13   9       37.18       49.12      7.26 o 
   4  13   9       11.88        3.00     11.33 o 
   5  13   9      247.00      225.36      9.78 o 
   6  13   9       19.21       23.47      7.01 o 
   7  13   9       54.58       47.25      6.60 o 
   8  13   9        2.73        4.06      4.84 o 
 -10  14   9        8.24        5.94      4.41 o 
  -9  14   9      110.77      104.58      4.23 o 
  -8  14   9       45.36       47.17      5.05 o 
  -7  14   9       83.57       68.10      4.62 o 
  -6  14   9       52.84       43.71      5.05 o 
  -5  14   9       86.16       83.39      4.55 o 
  -4  14   9      771.12      711.52      7.37 o 
  -3  14   9      128.21      122.31      5.02 o 
  -2  14   9        4.54       10.33      5.14 o 
  -1  14   9      436.87      511.91     15.49 o 
   0  14   9       69.44       71.11     14.05 o 
   1  14   9      530.21      522.85     32.07 o 
   2  14   9      195.83      166.38      8.98 o 
   3  14   9      541.02      574.00     18.25 o 
   4  14   9       94.66      103.09      8.11 o 
   5  14   9       21.18       27.31      7.17 o 
   6  14   9        8.52        2.39      4.71 o 
   7  14   9        0.19       -0.32      5.76 o 
   8  14   9        0.00       -0.96      4.99 o 
  -9  15   9       10.90       10.48      4.42 o 
  -8  15   9       10.87       18.04      6.24 o 
  -7  15   9      409.91      349.78     13.29 o 
  -6  15   9       31.48       21.10      4.68 o 
  -5  15   9      156.88      175.33      5.35 o 
  -4  15   9        5.87        5.69      3.53 o 
  -3  15   9      105.06      139.36      5.24 o 
  -2  15   9       51.78       36.86      4.28 o 
  -1  15   9       46.76       59.44      5.05 o 
   0  15   9        0.27       -2.89      8.13 o 
   1  15   9      428.00      465.25     13.21 o 
   2  15   9       98.22       75.05      9.38 o 
   3  15   9      123.95      128.24     12.69 o 
   4  15   9      255.48      284.66     12.15 o 
   5  15   9      221.71      214.98      9.60 o 
   6  15   9       73.00       79.88      5.53 o 
   7  15   9       55.48       55.52      4.75 o 
   8  15   9        1.05        3.59      3.25 o 
  -9  16   9        7.10        9.51      3.94 o 
  -8  16   9      142.71      132.64      7.15 o 
  -7  16   9       87.85       84.17      7.10 o 
  -6  16   9       73.56       60.80      4.91 o 
  -5  16   9       27.73       20.14      4.74 o 
  -4  16   9      826.55      809.86      8.14 o 
  -3  16   9       69.17       81.53      5.39 o 
  -2  16   9      890.56      897.84     10.46 o 
  -1  16   9      186.23      145.26      6.20 o 
   0  16   9      613.01      607.61     16.81 o 
   1  16   9        0.58        6.74      8.20 o 
   2  16   9      154.87      168.96      7.76 o 
   3  16   9       52.95       45.66      6.96 o 
   4  16   9       16.66       18.35      7.15 o 
   5  16   9        3.04        4.61      5.06 o 
   6  16   9       46.27       62.15      5.16 o 
   7  16   9        0.68        0.45      3.77 o 
  -9  17   9        2.20        1.80      3.25 o 
  -8  17   9      104.68      101.86      6.35 o 
  -7  17   9       37.04       24.28      4.78 o 
  -6  17   9      124.51       96.30      5.27 o 
  -5  17   9      216.38      191.16      6.26 o 
  -4  17   9      107.98       93.94      4.36 o 
  -3  17   9        3.44        4.29      4.07 o 
  -2  17   9      263.11      267.91      6.90 o 
  -1  17   9      569.18      633.04     20.23 o 
   0  17   9      161.10      180.68     11.51 o 
   1  17   9      286.55      353.77     13.79 o 
   2  17   9       17.13       19.91      5.71 o 
   3  17   9      222.10      243.24     13.65 o 
   4  17   9      389.55      356.64     10.68 o 
   5  17   9       55.08       66.30      5.98 o 
   6  17   9      150.74      147.34      4.66 o 
   7  17   9       65.16       63.56      4.27 o 
  -8  18   9      134.60      146.66      6.22 o 
  -7  18   9      359.47      365.09      8.74 o 
  -6  18   9       29.38       36.43      4.59 o 
  -5  18   9      129.63      113.83      5.58 o 
  -4  18   9        5.04        2.33      3.79 o 
  -3  18   9       24.51       24.56      4.15 o 
  -2  18   9      574.43      637.26     14.28 o 
  -1  18   9      135.56      137.53      5.44 o 
   0  18   9     1235.30     1197.95     23.21 o 
   1  18   9      130.46      132.29     10.63 o 
   2  18   9       17.23       25.50      5.62 o 
   3  18   9      176.25      220.61      9.26 o 
   4  18   9       32.70       29.98      5.49 o 
   5  18   9        0.90        1.14      4.68 o 
   6  18   9        5.62       10.36      3.96 o 
   7  18   9       23.13       19.56      6.09 o 
  -8  19   9        3.42        5.71      5.49 o 
  -7  19   9      120.00      137.89      5.38 o 
  -6  19   9       10.07        4.18      4.03 o 
  -5  19   9      727.10      707.10      9.24 o 
  -4  19   9       44.65       42.11      4.17 o 
  -3  19   9       43.13       50.12      4.80 o 
  -2  19   9      185.36      189.98      6.98 o 
  -1  19   9      194.37      224.17     12.91 o 
   0  19   9       65.93       79.67      7.10 o 
   1  19   9      126.06       99.03      7.27 o 
   2  19   9       45.23       35.44      9.34 o 
   3  19   9       33.19       28.74      5.40 o 
   4  19   9        4.88        3.12      5.00 o 
   5  19   9        1.85        0.91      4.43 o 
   6  19   9        5.05        8.47      4.11 o 
  -8  20   9        0.22       -0.52      2.88 o 
  -7  20   9        8.99        6.60      4.96 o 
  -6  20   9       87.52       89.45      4.71 o 
  -5  20   9      103.49      131.55      5.38 o 
  -4  20   9      118.09      131.81      4.86 o 
  -3  20   9       21.91       32.00      4.11 o 
  -2  20   9        0.62       50.33     31.83 o 
  -1  20   9       25.17       14.52      5.89 o 
   0  20   9        1.65        4.22      5.96 o 
   1  20   9       31.57       24.79      6.15 o 
   2  20   9       74.11       41.92      9.92 o 
   3  20   9       34.72       27.42      5.08 o 
   4  20   9       66.54       59.81      5.16 o 
   5  20   9        8.70        3.05      5.16 o 
   6  20   9        4.30        8.69      3.09 o 
  -7  21   9        1.39       -0.93      3.71 o 
  -6  21   9        0.08        2.15      3.55 o 
  -5  21   9        0.12        3.37      3.94 o 
  -4  21   9        0.12        2.57      3.47 o 
  -3  21   9       49.23       54.88      4.16 o 
  -2  21   9      504.53      557.96     19.14 o 
  -1  21   9      205.88      228.11     14.03 o 
   0  21   9        1.93        5.83      5.67 o 
   1  21   9       51.36       62.20      6.42 o 
   2  21   9       18.01       14.86      9.16 o 
   3  21   9       22.97       25.95      4.76 o 
   4  21   9       19.51       14.95      5.63 o 
   5  21   9       38.79       27.05      4.62 o 
  -7  22   9       21.21       24.16      5.43 o 
  -6  22   9        3.11        3.31      3.23 o 
  -5  22   9        7.34        7.77      3.48 o 
  -4  22   9       78.63       97.13      4.68 o 
  -3  22   9        1.68       -2.55      3.98 o 
  -2  22   9        0.04        4.71      4.74 o 
  -1  22   9       44.91       54.52      8.82 o 
   0  22   9        0.64       -2.39      5.26 o 
   1  22   9       40.57       36.51      6.21 o 
   2  22   9       90.15       97.41      9.80 o 
   3  22   9        1.36       -0.36      4.18 o 
   4  22   9        0.12       -1.82      4.67 o 
   5  22   9        2.83        3.67      3.35 o 
  -6  23   9       75.70       76.13      6.55 o 
  -5  23   9        0.83       -2.98      3.96 o 
  -4  23   9       25.89       33.74      3.79 o 
  -3  23   9       39.33       41.87      4.03 o 
  -2  23   9        9.60        8.83      4.55 o 
  -1  23   9        7.58       12.67      5.51 o 
   0  23   9      174.55      182.67      6.35 o 
   1  23   9       83.04       83.26      7.85 o 
   2  23   9        7.76        6.35      5.08 o 
   3  23   9        5.21        5.64      4.06 o 
   4  23   9        7.09        3.86      5.52 o 
  -5  24   9       79.28       66.16      3.85 o 
  -4  24   9       64.99       83.82      6.93 o 
  -3  24   9       32.66       30.67      4.28 o 
  -2  24   9        2.93        2.49      4.21 o 
  -1  24   9       22.87       24.77      4.28 o 
   0  24   9       10.38       12.08      3.93 o 
   1  24   9       13.57        5.89      4.86 o 
   2  24   9        8.42        9.94      4.48 o 
   3  24   9        2.04        3.74      3.29 o 
   4  24   9       55.44       54.47      5.07 o 
  -4  25   9       54.09       58.04      4.64 o 
  -3  25   9      141.79      166.65      4.95 o 
  -2  25   9      207.26      254.79      7.36 o 
  -1  25   9       76.50       86.61      4.38 o 
   0  25   9       55.09       59.02      4.95 o 
   1  25   9        0.46       -0.98      4.25 o 
   2  25   9        8.00        7.22      3.66 o 
   3  25   9        9.25       14.65      4.69 o 
  -3  26   9        2.30        2.05      3.34 o 
  -2  26   9       44.62       57.73      3.49 o 
  -1  26   9        6.60        4.06      2.85 o 
   0  26   9        3.37        0.53      3.78 o 
   1  26   9        5.52        2.92      2.55 o 
   2  26   9        0.83        3.47      3.68 o 
  -1  27   9       21.23       21.57      4.78 o 
   0  27   9        0.08       -0.21      4.08 o 
 -10   0  10        6.64        1.43      6.88 o 
  -8   0  10       32.42       57.70      9.12 o 
  -6   0  10      155.98      222.73     16.11 o 
  -4   0  10     6029.51     5813.67     59.88 o 
  -2   0  10    19260.88    20704.30    106.69 o 
   0   0  10      104.49      135.33     22.19 o 
   2   0  10     3420.60     3037.87     48.31 o 
   4   0  10      429.09      495.17     26.13 o 
   6   0  10      177.05      183.24      9.73 o 
   8   0  10       35.80       49.10      8.66 o 
 -11   1  10       42.30       50.00      2.92 o 
 -10   1  10       54.61       59.67      5.55 o 
  -9   1  10       70.84       70.91      6.56 o 
  -8   1  10      432.22      393.99     10.33 o 
  -7   1  10       64.84       65.97      6.78 o 
  -6   1  10        4.81        9.17      9.92 o 
  -5   1  10      341.20      356.89     13.08 o 
  -4   1  10      368.42      471.75     93.47 o 
  -3   1  10     2055.53     2023.77     36.33 o 
  -2   1  10       20.33       36.37      7.18 o 
  -1   1  10     1239.30     1182.98     21.46 o 
   0   1  10     1866.40     1994.07     24.70 o 
   1   1  10     2221.54     2586.54     30.09 o 
   2   1  10      124.60      104.13     11.39 o 
   3   1  10      210.11      166.98     12.07 o 
   4   1  10       84.49       63.60     11.39 o 
   5   1  10     1078.67     1077.46     17.89 o 
   6   1  10      718.08      731.36     19.81 o 
   7   1  10       50.64       42.89      7.18 o 
   8   1  10        2.37        1.62      5.77 o 
   9   1  10       13.06       14.37      3.42 o 
 -11   2  10       12.87       18.13      3.27 o 
 -10   2  10        1.63        4.05      3.99 o 
  -9   2  10       22.12       23.00      5.96 o 
  -8   2  10      619.36      586.40     11.97 o 
  -7   2  10      218.58      221.58      8.59 o 
  -6   2  10       98.51      137.44     12.72 o 
  -5   2  10     2252.00     2251.54    132.32 o 
  -4   2  10     1600.39     1919.32     68.09 o 
  -3   2  10      421.13      619.07     14.70 o 
  -2   2  10      177.96      178.41      9.66 o 
  -1   2  10      640.64      653.30     15.29 o 
   0   2  10     6860.78     7062.87     47.55 o 
   1   2  10      279.15      298.15     12.37 o 
   2   2  10     1195.54      983.92     20.65 o 
   3   2  10        3.09        4.49      9.40 o 
   4   2  10       55.64       47.25     11.03 o 
   5   2  10        2.26       19.43      7.83 o 
   6   2  10        9.08        9.74      7.50 o 
   7   2  10       17.21       20.15      6.03 o 
   8   2  10        2.26        8.87      5.69 o 
   9   2  10      106.55      115.56      4.26 o 
 -11   3  10      181.66      168.05      4.32 o 
 -10   3  10       48.90       53.70      4.43 o 
  -9   3  10      133.99      123.45      7.23 o 
  -8   3  10      357.36      344.84      9.81 o 
  -7   3  10     2372.95     2614.86     22.41 o 
  -6   3  10      135.74      156.29     13.81 o 
  -5   3  10      248.39      246.13     16.28 o 
  -4   3  10      832.99      723.95     34.62 o 
  -3   3  10      859.61     1111.32     18.81 o 
  -2   3  10     9185.95     9354.97     84.98 o 
  -1   3  10     2738.29     2895.09     29.72 o 
   0   3  10     1557.71     1699.57     21.42 o 
   1   3  10      350.29      345.75     12.97 o 
   2   3  10       97.84       62.21      9.66 o 
   3   3  10     1178.67     1151.22     23.95 o 
   4   3  10        1.63       11.59     10.09 o 
   5   3  10     4147.12     3893.80     93.59 o 
   6   3  10      403.31      364.99     11.45 o 
   7   3  10       44.25       41.57      4.77 o 
   8   3  10       12.75       20.57      5.87 o 
   9   3  10        3.73        5.48      3.34 o 
 -11   4  10       87.81       81.08      3.59 o 
 -10   4  10      501.02      485.92     10.11 o 
  -9   4  10       41.66       32.26      4.70 o 
  -8   4  10       63.25       69.59      5.36 o 
  -7   4  10     3721.25     3687.67     34.52 o 
  -6   4  10      125.10      125.58     18.68 o 
  -5   4  10     1216.51     1308.22     33.28 o 
  -4   4  10      263.30      221.84     15.62 o 
  -3   4  10      233.27      238.02     19.49 o 
  -2   4  10       18.03        7.54      6.53 o 
  -1   4  10       33.00       42.12     11.14 o 
   0   4  10      155.69      135.09      8.92 o 
   1   4  10      322.35      383.89     21.46 o 
   2   4  10     1009.08      974.80     29.55 o 
   3   4  10       41.68       24.85     10.15 o 
   4   4  10       79.91       68.05     11.24 o 
   5   4  10      267.61      272.61     10.73 o 
   6   4  10       29.75       34.45      7.50 o 
   7   4  10        3.50       10.45      4.47 o 
   8   4  10       29.35       31.55      9.18 o 
   9   4  10      179.80      182.13      4.55 o 
 -11   5  10      413.37      427.32      6.84 o 
 -10   5  10       25.43       27.87      4.09 o 
  -9   5  10      290.82      252.85      6.57 o 
  -8   5  10      160.22      150.58      6.21 o 
  -7   5  10       46.34       46.46     10.25 o 
  -6   5  10       36.92       48.13      5.63 o 
  -5   5  10      210.06      227.83     16.11 o 
  -4   5  10     1111.68      934.94     27.72 o 
  -3   5  10      195.79      249.79     15.13 o 
  -2   5  10     2039.36     2401.15     29.26 o 
  -1   5  10     2461.01     2458.87    103.90 o 
   0   5  10     5322.86     5428.83    154.38 o 
   1   5  10      183.39      182.35     13.50 o 
   2   5  10      417.96      480.42     21.46 o 
   3   5  10        1.09       -2.49      9.47 o 
   4   5  10        0.11        1.04      5.27 o 
   5   5  10     2288.46     2181.85     35.36 o 
   6   5  10       12.80       11.13      7.18 o 
   7   5  10        8.09        3.87      4.35 o 
   8   5  10      161.93      183.70      7.46 o 
   9   5  10       36.57       40.97      3.89 o 
 -11   6  10      142.82      160.58      5.54 o 
 -10   6  10      103.14      135.76      4.95 o 
  -9   6  10       93.59       75.40      6.71 o 
  -8   6  10        4.62       12.93      6.16 o 
  -7   6  10     2981.38     2993.25     25.13 o 
  -6   6  10        8.96       11.71      4.44 o 
  -5   6  10      429.77      406.08     20.99 o 
  -4   6  10      105.04      124.78     14.39 o 
  -3   6  10        4.86        4.09      6.29 o 
  -2   6  10     3476.87     3514.07     70.98 o 
  -1   6  10      653.79      611.91     22.39 o 
   0   6  10     1626.69     1666.04     34.31 o 
   1   6  10     4518.77     4490.43     38.81 o 
   2   6  10       30.16       13.29     11.21 o 
   3   6  10     1810.54     1820.95     73.96 o 
   4   6  10        0.81        1.64      5.87 o 
   5   6  10       85.62      100.35      8.58 o 
   6   6  10        2.98        2.87      6.78 o 
   7   6  10        2.88        2.36      5.01 o 
   8   6  10       47.02       49.52      4.31 o 
   9   6  10      249.57      244.36      5.61 o 
 -11   7  10      218.54      230.58      6.69 o 
 -10   7  10       13.59       11.67      3.63 o 
  -9   7  10        3.56        3.68      4.40 o 
  -8   7  10       98.24       66.15     11.41 o 
  -7   7  10     1686.77     1480.36     15.09 o 
  -6   7  10      132.07      125.26      5.73 o 
  -5   7  10       69.97       84.84     12.87 o 
  -4   7  10     2147.02     2291.87     42.84 o 
  -3   7  10      108.59      111.41      8.85 o 
  -2   7  10     1160.57     1288.65     85.83 o 
  -1   7  10      880.91      755.67     23.84 o 
   0   7  10      366.22      378.26     18.80 o 
   1   7  10      116.51      113.67     21.21 o 
   2   7  10      883.17      835.94     27.42 o 
   3   7  10      713.84      562.99     25.37 o 
   4   7  10        0.02        1.44      9.44 o 
   5   7  10      806.26      780.42     14.49 o 
   6   7  10      191.72      218.11     15.57 o 
   7   7  10       46.15       49.72      6.73 o 
   8   7  10        0.05       -0.69      3.49 o 
   9   7  10        0.37        5.68      3.22 o 
 -11   8  10       38.47       36.87      3.81 o 
 -10   8  10        0.55        1.10      3.00 o 
  -9   8  10       35.05       37.60      4.65 o 
  -8   8  10      465.64      438.06     38.58 o 
  -7   8  10     2191.73     2061.97     30.06 o 
  -6   8  10        5.29       11.91      5.10 o 
  -5   8  10       78.29       54.06      7.77 o 
  -4   8  10     1103.37     1183.59     32.18 o 
  -3   8  10      110.17       98.12      8.60 o 
  -2   8  10     1046.08     1066.90     19.79 o 
  -1   8  10      573.38      580.30     21.86 o 
   0   8  10     1833.35     1996.33     37.96 o 
   1   8  10     2364.51     2192.75     41.30 o 
   2   8  10        0.83        9.26     12.09 o 
   3   8  10      367.19      298.00     20.35 o 
   4   8  10      425.02      431.26      9.39 o 
   5   8  10      139.89      151.17     13.99 o 
   6   8  10      723.35      707.22     21.62 o 
   7   8  10        1.02        4.72      4.55 o 
   8   8  10       56.41       54.22      3.77 o 
   9   8  10      125.85      117.09      6.03 o 
 -10   9  10       41.09       43.46      3.79 o 
  -9   9  10       69.38       58.81      4.74 o 
  -8   9  10      211.24      208.56      9.23 o 
  -7   9  10        0.29        7.20      4.50 o 
  -6   9  10      109.80      102.57      6.27 o 
  -5   9  10      409.27      412.53      9.17 o 
  -4   9  10     2388.09     2567.97     46.50 o 
  -3   9  10      313.69      387.49     20.46 o 
  -2   9  10      157.02      142.65      9.83 o 
  -1   9  10      394.69      451.48     14.63 o 
   0   9  10     3397.57     3349.90     48.76 o 
   1   9  10      336.65      439.89     13.83 o 
   2   9  10      770.89      788.89     26.42 o 
   3   9  10      132.99       95.89     14.86 o 
   4   9  10      135.28      123.76     12.95 o 
   5   9  10     1535.53     1588.91     29.12 o 
   6   9  10       74.18       88.34     13.09 o 
   7   9  10       39.66       43.21      4.85 o 
   8   9  10       54.31       59.13      3.75 o 
   9   9  10       41.21       39.90      4.50 o 
 -10  10  10       56.97       53.16      4.54 o 
  -9  10  10        0.29       -2.33      5.32 o 
  -8  10  10      420.67      450.92     10.41 o 
  -7  10  10       10.34       24.79      5.65 o 
  -6  10  10       80.60      104.46      6.29 o 
  -5  10  10     1876.55     2007.09     13.44 o 
  -4  10  10      429.50      414.64     21.26 o 
  -3  10  10      128.43      165.75      9.99 o 
  -2  10  10     1379.19     1572.13     46.68 o 
  -1  10  10     1741.56     1794.68     26.43 o 
   0  10  10       51.78       84.37     12.41 o 
   1  10  10      128.26      156.10     15.61 o 
   2  10  10       29.42       22.42     14.24 o 
   3  10  10       32.10       78.42     34.67 o 
   4  10  10      405.50      457.53     17.72 o 
   5  10  10       67.70       80.87     13.52 o 
   6  10  10      326.37      352.18     13.28 o 
   7  10  10      112.82      114.77      5.57 o 
   8  10  10        0.53        0.02      2.89 o 
 -10  11  10      140.37      136.08      4.97 o 
  -9  11  10       62.87       63.66      4.50 o 
  -8  11  10       29.13       30.49      5.07 o 
  -7  11  10       60.01       62.88      5.63 o 
  -6  11  10       13.85       11.66      4.13 o 
  -5  11  10      671.71      658.85      8.05 o 
  -4  11  10     2931.19     3357.76     28.45 o 
  -3  11  10      153.26      161.93     11.10 o 
  -2  11  10      128.68      172.76     10.74 o 
  -1  11  10      317.48      260.65     19.38 o 
   0  11  10      551.26      621.57     22.86 o 
   1  11  10      121.82       77.88     12.49 o 
   2  11  10      283.19      244.15     18.38 o 
   3  11  10      367.35      375.92     44.85 o 
   4  11  10       31.12       19.58     10.76 o 
   5  11  10      803.21      814.50     22.52 o 
   6  11  10        1.32        1.94      4.71 o 
   7  11  10       62.68       69.09      4.31 o 
   8  11  10        1.38        0.93      2.62 o 
 -10  12  10       63.09       59.86      3.59 o 
  -9  12  10        1.68       -2.24      3.66 o 
  -8  12  10       10.78        3.98      4.69 o 
  -7  12  10       91.01       80.07      6.31 o 
  -6  12  10       59.62       59.37      4.83 o 
  -5  12  10      551.09      504.67      8.16 o 
  -4  12  10     3866.58     3926.13     19.81 o 
  -3  12  10      959.53      963.41     10.30 o 
  -2  12  10        1.35        4.59      7.92 o 
  -1  12  10      106.40       91.87      9.92 o 
   0  12  10        5.15       17.76      8.06 o 
   1  12  10       83.03       72.14     12.69 o 
   2  12  10      275.75      290.99     12.54 o 
   3  12  10      105.28      109.71      9.53 o 
   4  12  10        0.24        6.56     11.80 o 
   5  12  10      264.06      206.69     14.55 o 
   6  12  10        8.53        5.71      6.41 o 
   7  12  10      105.38      117.49      5.80 o 
   8  12  10        6.24        7.80      4.62 o 
 -10  13  10      132.15      127.51      6.11 o 
  -9  13  10        9.34        8.49      3.40 o 
  -8  13  10      116.56      130.90      5.76 o 
  -7  13  10      263.90      258.88     11.26 o 
  -6  13  10       62.67       60.35      3.96 o 
  -5  13  10      718.42      695.38     14.28 o 
  -4  13  10      262.73      271.03      6.82 o 
  -3  13  10      392.62      457.02      6.96 o 
  -2  13  10     1235.01     1142.98     13.67 o 
  -1  13  10      865.31      915.77     14.04 o 
   0  13  10      423.40      397.53     10.19 o 
   1  13  10       19.79        1.21      8.17 o 
   2  13  10      351.47      370.08     13.62 o 
   3  13  10       28.87       28.54      6.68 o 
   4  13  10      102.45       92.83     12.12 o 
   5  13  10        0.21        1.88      6.72 o 
   6  13  10       99.30      105.01      7.78 o 
   7  13  10       78.76       83.26      5.15 o 
   8  13  10       38.43       47.94      4.54 o 
  -9  14  10        2.42        1.79      2.95 o 
  -8  14  10       28.33       18.66      4.35 o 
  -7  14  10       51.02       49.34      4.22 o 
  -6  14  10       13.86       16.29      3.88 o 
  -5  14  10       62.45       44.66      4.21 o 
  -4  14  10      124.29      112.88      5.35 o 
  -3  14  10     1609.74     1803.53     26.80 o 
  -2  14  10     7481.88     7616.54     59.05 o 
  -1  14  10      333.82      345.39      8.53 o 
   0  14  10        3.08        4.39      5.25 o 
   1  14  10       61.05       69.58      8.08 o 
   2  14  10      300.13      292.72     12.81 o 
   3  14  10       72.42       74.34      6.97 o 
   4  14  10       84.32       77.91      7.69 o 
   5  14  10      448.97      448.99     20.02 o 
   6  14  10       31.60       22.88      4.72 o 
   7  14  10       61.90       67.68      4.62 o 
  -9  15  10       13.92       11.89      4.05 o 
  -8  15  10      375.29      358.48      9.40 o 
  -7  15  10       30.30       45.29      5.13 o 
  -6  15  10        9.98        8.44      4.38 o 
  -5  15  10       10.38       17.51      3.95 o 
  -4  15  10      691.84      663.06      8.09 o 
  -3  15  10       48.52       48.71      4.64 o 
  -2  15  10      579.79      548.92     14.56 o 
  -1  15  10      215.17      211.69      6.84 o 
   0  15  10      421.97      401.23     35.41 o 
   1  15  10       19.70       13.99      8.38 o 
   2  15  10       10.86        9.73      7.55 o 
   3  15  10      349.71      438.61     11.12 o 
   4  15  10      142.51      127.68     13.33 o 
   5  15  10      213.79      221.03      9.30 o 
   6  15  10       45.46       58.69      4.27 o 
   7  15  10       42.52       48.97      4.03 o 
  -9  16  10        7.28        7.69      3.45 o 
  -8  16  10       28.95       23.15      5.47 o 
  -7  16  10       38.10       42.59      4.87 o 
  -6  16  10       34.54       31.75      4.66 o 
  -5  16  10        2.06        7.90      4.40 o 
  -4  16  10      640.17      724.63     16.35 o 
  -3  16  10      275.35      260.73      6.73 o 
  -2  16  10      221.51      253.89      7.69 o 
  -1  16  10      327.37      369.81     10.63 o 
   0  16  10       72.42       86.64     10.22 o 
   1  16  10      661.03      582.82     16.77 o 
   2  16  10      455.94      499.92     10.90 o 
   3  16  10      607.80      637.12      9.92 o 
   4  16  10       36.37       25.31      6.71 o 
   5  16  10      114.74       97.96      4.78 o 
   6  16  10       15.66       17.04      3.43 o 
   7  16  10       41.03       39.75      4.02 o 
  -9  17  10       31.06       34.52      4.57 o 
  -8  17  10      118.56       98.10      5.97 o 
  -7  17  10        4.43        3.04      4.33 o 
  -6  17  10       39.93       40.22      4.66 o 
  -5  17  10      116.48      142.23      5.74 o 
  -4  17  10        7.01        7.29      4.35 o 
  -3  17  10        4.03        3.66      4.36 o 
  -2  17  10      418.05      387.28      9.45 o 
  -1  17  10      139.24      157.27      8.62 o 
   0  17  10      182.32      171.86     11.36 o 
   1  17  10       14.46       12.95      8.56 o 
   2  17  10      103.79      109.45      6.90 o 
   3  17  10      290.68      257.61      9.49 o 
   4  17  10       32.82       45.35      7.01 o 
   5  17  10      127.43      117.98      5.76 o 
   6  17  10       29.59       22.31      3.09 o 
   7  17  10       11.18        8.43      5.33 o 
  -8  18  10        6.95       10.22      4.49 o 
  -7  18  10       83.17       71.18      4.83 o 
  -6  18  10       10.08        3.31      4.07 o 
  -5  18  10      292.85      252.22      6.49 o 
  -4  18  10      174.04      201.96      8.03 o 
  -3  18  10       69.01       55.84      4.86 o 
  -2  18  10      236.29      175.29      6.88 o 
  -1  18  10       70.49       65.52      5.56 o 
   0  18  10       12.26       14.87      8.29 o 
   1  18  10      273.18      300.32     13.11 o 
   2  18  10       24.63       29.70      5.57 o 
   3  18  10       27.18       27.23      6.69 o 
   4  18  10        0.66        3.72      4.80 o 
   5  18  10       14.05       16.48      4.41 o 
   6  18  10       11.75       11.67      3.25 o 
  -8  19  10        9.07        5.44      3.57 o 
  -7  19  10        0.57        1.54      3.78 o 
  -6  19  10       52.35       42.18      4.22 o 
  -5  19  10      102.08      102.46      5.27 o 
  -4  19  10      476.02      477.35      8.00 o 
  -3  19  10      124.58      112.90      5.44 o 
  -2  19  10      269.00      269.32      9.23 o 
  -1  19  10      381.36      426.70     28.33 o 
   0  19  10        1.12        1.15      6.06 o 
   1  19  10       79.91       72.01      9.11 o 
   2  19  10       36.65       38.98      6.01 o 
   3  19  10       13.03       16.68      4.98 o 
   4  19  10      150.16      150.47      6.00 o 
   5  19  10       14.98       16.22      4.09 o 
   6  19  10        2.08        2.58      2.94 o 
  -7  20  10      161.59      174.42     11.74 o 
  -6  20  10       78.31       68.45      4.94 o 
  -5  20  10       23.38       20.68      4.20 o 
  -4  20  10       52.11       46.23      4.03 o 
  -3  20  10       81.55       89.75      4.49 o 
  -2  20  10      171.18      173.78     16.46 o 
  -1  20  10        0.00        2.46      6.02 o 
   0  20  10      458.40      496.19     20.85 o 
   1  20  10       87.96      100.38      6.96 o 
   2  20  10        0.62       -1.66      8.67 o 
   3  20  10      111.14      129.13      5.80 o 
   4  20  10      148.88      149.66      5.49 o 
   5  20  10       25.43       21.20      4.45 o 
  -7  21  10       86.95       88.25      4.19 o 
  -6  21  10        2.79        3.93      3.77 o 
  -5  21  10      113.51      115.59      4.60 o 
  -4  21  10       28.16       33.50      3.62 o 
  -3  21  10       24.43       30.89      4.33 o 
  -2  21  10        8.77       12.53      4.71 o 
  -1  21  10      115.27      126.69     17.46 o 
   0  21  10      139.06      137.73      7.45 o 
   1  21  10        8.85        6.64      5.32 o 
   2  21  10       41.68       41.81      9.16 o 
   3  21  10       36.20       36.71      8.62 o 
   4  21  10       10.59        9.05      4.84 o 
   5  21  10       22.33       17.02      4.80 o 
  -6  22  10       19.04       29.17      4.51 o 
  -5  22  10        1.96        4.52      3.28 o 
  -4  22  10       70.49       74.26      4.25 o 
  -3  22  10       46.89       62.69      4.28 o 
  -2  22  10      513.20      537.91      8.78 o 
  -1  22  10        9.71        9.38      7.90 o 
   0  22  10       39.28       55.93      5.95 o 
   1  22  10        0.62       -0.63      4.80 o 
   2  22  10       12.72        9.64      7.76 o 
   3  22  10      210.01      214.80      6.44 o 
   4  22  10       78.73       82.78      6.99 o 
  -5  23  10       36.55       39.84      3.81 o 
  -4  23  10       10.36        5.76      3.20 o 
  -3  23  10        3.74        1.84      4.05 o 
  -2  23  10       40.48       56.56      4.94 o 
  -1  23  10       66.91       84.60      4.94 o 
   0  23  10       17.46       20.25      4.19 o 
   1  23  10        0.22       -4.36      4.97 o 
   2  23  10       82.95       76.94      7.81 o 
   3  23  10       81.77       85.15      4.50 o 
   4  23  10      156.38      161.94      6.43 o 
  -5  24  10      109.24      111.64      6.52 o 
  -4  24  10       39.40       56.11      5.43 o 
  -3  24  10       10.42       17.07      3.82 o 
  -2  24  10      135.98      158.48      5.17 o 
  -1  24  10        7.60        9.35      3.83 o 
   0  24  10       19.51       12.78      3.40 o 
   1  24  10       26.54       32.65      6.26 o 
   2  24  10        1.81        2.73      3.75 o 
   3  24  10        4.07        4.56      5.00 o 
  -4  25  10        4.12       10.30      4.83 o 
  -3  25  10       45.72       47.12      3.31 o 
  -2  25  10        0.12        1.73      3.15 o 
  -1  25  10      136.51      132.13      4.15 o 
   0  25  10        0.34       -2.07      3.78 o 
   1  25  10        1.87        0.70      2.71 o 
   2  25  10       32.29       32.00      3.13 o 
  -3  26  10        7.81        8.67      3.51 o 
  -2  26  10       16.45       19.76      3.01 o 
  -1  26  10        3.46        1.17      2.91 o 
   0  26  10        6.36        9.20      4.83 o 
   1  26  10       63.49       55.71      4.47 o 
 -11   0  11       10.02        7.87      3.05 o 
  -9   0  11       71.10       73.15      8.78 o 
  -7   0  11     2134.08     2188.15     28.55 o 
  -5   0  11     5749.48     5721.50     64.48 o 
  -3   0  11     2403.09     2863.95     43.87 o 
  -1   0  11      985.60      869.47     25.81 o 
   1   0  11      295.45      259.34     17.46 o 
   3   0  11      230.31      167.39     17.39 o 
   5   0  11      274.61      291.19     11.51 o 
   7   0  11       79.27       58.30     10.22 o 
   9   0  11      179.68      172.14      6.88 o 
 -11   1  11      262.89      257.23      4.40 o 
 -10   1  11      295.29      302.68      7.56 o 
  -9   1  11      192.74      198.02     11.39 o 
  -8   1  11      176.37      178.23      8.00 o 
  -7   1  11      925.04     1043.02     20.94 o 
  -6   1  11      249.15      337.79      7.50 o 
  -5   1  11       89.69      105.94      9.98 o 
  -4   1  11       83.73       83.05      8.49 o 
  -3   1  11      342.42      426.68     13.62 o 
  -2   1  11     1286.66     1450.50     22.52 o 
  -1   1  11      143.15      125.58      9.65 o 
   0   1  11      706.50      672.33     11.59 o 
   1   1  11     1423.05     1303.08     55.81 o 
   2   1  11        1.67        4.38      8.83 o 
   3   1  11        5.05        2.90      8.76 o 
   4   1  11        0.02        1.45      4.19 o 
   5   1  11     2207.72     2013.06     18.20 o 
   6   1  11        2.98        2.36      6.74 o 
   7   1  11       32.32       38.36      7.04 o 
   8   1  11        3.42        0.86      5.32 o 
   9   1  11        1.10       -0.97      3.39 o 
 -11   2  11        0.72       -0.88      2.68 o 
 -10   2  11       15.59       11.96      4.73 o 
  -9   2  11       62.74       47.89      6.51 o 
  -8   2  11       75.71       88.94      7.04 o 
  -7   2  11       96.57      108.46     11.85 o 
  -6   2  11       49.72       31.11      5.19 o 
  -5   2  11        2.09       -6.98     11.19 o 
  -4   2  11      234.66      198.30     10.86 o 
  -3   2  11     1517.92     1525.02     22.83 o 
  -2   2  11      252.21      202.98     10.34 o 
  -1   2  11      408.43      488.70     14.70 o 
   0   2  11     4507.26     4703.66     52.48 o 
   1   2  11     1152.40     1177.19     17.85 o 
   2   2  11      281.45      336.81     13.99 o 
   3   2  11       80.65       87.84     11.44 o 
   4   2  11        0.02        1.42      4.97 o 
   5   2  11      361.88      309.09     11.55 o 
   6   2  11       17.86       13.04      6.08 o 
   7   2  11       79.20       68.92      7.37 o 
   8   2  11      257.56      284.66      7.89 o 
   9   2  11       77.29       85.26      4.10 o 
 -11   3  11       93.84       75.19      3.18 o 
 -10   3  11      909.21      905.93     12.52 o 
  -9   3  11      229.72      205.56      7.86 o 
  -8   3  11      248.98      262.96     11.94 o 
  -7   3  11     2246.18     2172.03     20.76 o 
  -6   3  11      179.10      176.06      6.57 o 
  -5   3  11      361.62      294.84     18.79 o 
  -4   3  11     1767.60     1768.11     36.21 o 
  -3   3  11     1296.20     1374.20     21.91 o 
  -2   3  11     5433.37     5296.38     41.38 o 
  -1   3  11      210.20      201.33     13.87 o 
   0   3  11     2955.92     3172.71     46.26 o 
   1   3  11      146.33      118.88      9.88 o 
   2   3  11      169.40      145.08     10.95 o 
   3   3  11       63.34       45.77      9.36 o 
   4   3  11       51.02       53.62      5.43 o 
   5   3  11     1979.01     1802.21     26.85 o 
   6   3  11       16.83       18.33      6.10 o 
   7   3  11        1.22        2.63      4.53 o 
   8   3  11        5.92       10.00      5.19 o 
   9   3  11       23.52       20.88      3.33 o 
 -11   4  11        0.21       -0.08      2.37 o 
 -10   4  11      201.43      207.94      8.24 o 
  -9   4  11      288.80      275.09      8.27 o 
  -8   4  11      539.90      523.99     11.19 o 
  -7   4  11      328.75      421.36      8.40 o 
  -6   4  11        8.47        5.21      4.60 o 
  -5   4  11     1540.95     1587.44     37.06 o 
  -4   4  11      909.44      897.91     28.27 o 
  -3   4  11      502.92      562.84     14.78 o 
  -2   4  11     2594.27     2610.84     76.67 o 
  -1   4  11     1557.43     1490.23     49.28 o 
   0   4  11     1386.12     1259.34     31.94 o 
   1   4  11       83.26       82.02      9.18 o 
   2   4  11      521.00      401.13     31.83 o 
   3   4  11      649.99      541.99     17.95 o 
   4   4  11       91.89      101.92      6.86 o 
   5   4  11     1083.89     1060.54     13.84 o 
   6   4  11        0.23        6.04      5.79 o 
   7   4  11      132.92      131.97      5.31 o 
   8   4  11      579.32      573.78      9.78 o 
   9   4  11       17.23        9.92      2.30 o 
 -11   5  11       28.64       33.09      3.13 o 
 -10   5  11      133.72      122.50      6.09 o 
  -9   5  11        1.83        0.35      5.49 o 
  -8   5  11       20.52       23.35      4.72 o 
  -7   5  11        8.67       13.59      6.07 o 
  -6   5  11      235.04      217.01      6.66 o 
  -5   5  11     4405.73     4499.65     61.72 o 
  -4   5  11     1110.71     1178.58     31.96 o 
  -3   5  11      465.09      403.08     19.58 o 
  -2   5  11      241.83      340.61     11.55 o 
  -1   5  11       85.65       71.15     12.41 o 
   0   5  11      471.19      422.84     20.44 o 
   1   5  11      562.94      538.52     15.51 o 
   2   5  11     1292.31     1103.39     32.53 o 
   3   5  11       69.76       45.02     11.78 o 
   4   5  11      169.24      147.40      9.12 o 
   5   5  11      818.53      785.92     21.81 o 
   6   5  11      130.06      138.22      7.27 o 
   7   5  11       29.14       45.46      4.54 o 
   8   5  11        0.13        9.84      5.07 o 
   9   5  11       47.97       48.33      4.04 o 
 -11   6  11       13.74        8.71      3.69 o 
 -10   6  11        3.84        4.29      3.34 o 
  -9   6  11      107.71      114.72      6.79 o 
  -8   6  11      348.72      352.89     10.14 o 
  -7   6  11      240.02      305.82      9.82 o 
  -6   6  11      952.76      921.36     11.88 o 
  -5   6  11      801.14      928.22     18.11 o 
  -4   6  11     2117.16     1956.00     41.22 o 
  -3   6  11     2156.50     1982.10     40.26 o 
  -2   6  11       61.43       45.31      8.95 o 
  -1   6  11      671.90      750.03     25.22 o 
   0   6  11       14.54       33.13     12.17 o 
   1   6  11      328.68      336.66     15.97 o 
   2   6  11     2554.10     2259.16     43.45 o 
   3   6  11       38.41       38.14      6.67 o 
   4   6  11        0.68        0.04      7.30 o 
   5   6  11      330.92      270.11     10.82 o 
   6   6  11      314.81      369.48      9.09 o 
   7   6  11      222.12      223.96      7.11 o 
   8   6  11       91.92       94.93      5.82 o 
 -10   7  11       17.52       11.76      3.29 o 
  -9   7  11       13.21       13.16      4.23 o 
  -8   7  11      258.74      237.51      9.11 o 
  -7   7  11        1.59        8.42      5.02 o 
  -6   7  11      114.61      110.23      6.16 o 
  -5   7  11      993.99     1075.84     10.26 o 
  -4   7  11     2232.67     2264.14     44.67 o 
  -3   7  11     1023.78     1119.74     31.63 o 
  -2   7  11     2650.96     2804.39    109.59 o 
  -1   7  11       26.97       45.77     11.80 o 
   0   7  11       55.91       83.67     13.31 o 
   1   7  11      570.93      529.10     23.45 o 
   2   7  11       81.08       70.21     13.28 o 
   3   7  11      280.43      283.85     10.69 o 
   4   7  11      299.12      257.27      9.86 o 
   5   7  11       12.89       13.05      7.06 o 
   6   7  11      468.57      492.27     13.77 o 
   7   7  11       44.34       45.86      5.48 o 
   8   7  11       45.31       51.93      3.79 o 
 -10   8  11       15.41       15.34      2.75 o 
  -9   8  11        1.97       -2.01      4.00 o 
  -8   8  11      261.49      238.59      9.65 o 
  -7   8  11      230.31      213.71      7.17 o 
  -6   8  11       52.99       51.15      5.73 o 
  -5   8  11      910.07      946.57      9.91 o 
  -4   8  11      682.39      855.87     28.67 o 
  -3   8  11        0.13       -0.56      7.89 o 
  -2   8  11        8.08        3.55      7.37 o 
  -1   8  11        5.95        9.43     10.44 o 
   0   8  11        4.28        0.45     11.78 o 
   1   8  11        2.95        1.05     11.46 o 
   2   8  11      530.25      541.32     24.45 o 
   3   8  11     1780.41     1743.93     23.56 o 
   4   8  11       14.51       23.50      6.97 o 
   5   8  11       37.73       42.55      7.66 o 
   6   8  11        6.32        6.34      7.79 o 
   7   8  11        5.94        7.55      3.87 o 
   8   8  11       53.37       46.88      3.51 o 
 -10   9  11       44.15       55.66      3.45 o 
  -9   9  11      132.35      108.40      6.49 o 
  -8   9  11      560.56      571.88     11.31 o 
  -7   9  11      714.90      714.28     16.13 o 
  -6   9  11       44.39       36.90      5.72 o 
  -5   9  11     3689.43     3667.46     48.62 o 
  -4   9  11      372.04      390.18      7.80 o 
  -3   9  11      479.57      598.54     21.22 o 
  -2   9  11      185.53      169.32     10.80 o 
  -1   9  11      486.84      540.41     25.86 o 
   0   9  11        8.19        8.76     11.09 o 
   1   9  11     1019.81     1104.63     31.79 o 
   2   9  11      187.08      182.10     16.64 o 
   3   9  11        2.53        4.08      7.73 o 
   4   9  11       36.65       29.13      7.61 o 
   5   9  11      169.26      170.13     14.22 o 
   6   9  11      165.25      172.68      6.98 o 
   7   9  11        2.31        1.83      3.74 o 
   8   9  11        4.11        3.38      2.86 o 
 -10  10  11        2.94        0.92      2.47 o 
  -9  10  11      143.02      145.18      7.40 o 
  -8  10  11      277.25      244.25      8.12 o 
  -7  10  11      282.43      264.51      8.34 o 
  -6  10  11      128.67       99.91      6.21 o 
  -5  10  11      458.77      521.50      7.41 o 
  -4  10  11      335.35      379.33      6.17 o 
  -3  10  11      352.49      328.58     13.09 o 
  -2  10  11      140.98      132.74     10.80 o 
  -1  10  11      159.11      159.06     20.70 o 
   0  10  11      416.63      481.48     22.44 o 
   1  10  11      582.41      582.65     23.84 o 
   2  10  11      423.63      495.95     17.02 o 
   3  10  11      665.53      644.42     13.38 o 
   4  10  11      525.76      494.54     18.46 o 
   5  10  11       33.32       54.77     12.60 o 
   6  10  11       74.18       65.70      4.57 o 
   7  10  11       16.90       19.13      3.58 o 
   8  10  11      188.29      200.88      9.47 o 
 -10  11  11      405.78      419.25      7.61 o 
  -9  11  11        6.40        4.61      4.79 o 
  -8  11  11      356.65      353.55     11.16 o 
  -7  11  11       59.40       61.36      5.78 o 
  -6  11  11       54.90       57.37      5.73 o 
  -5  11  11      493.35      505.84      9.07 o 
  -4  11  11     2018.10     2192.41     29.42 o 
  -3  11  11     1348.43     1438.98     11.99 o 
  -2  11  11      811.61      850.34     19.96 o 
  -1  11  11      174.59      162.32     10.92 o 
   0  11  11      442.65      467.60     32.66 o 
   1  11  11       39.76       43.78      8.19 o 
   2  11  11       16.81       26.27     10.13 o 
   3  11  11       23.75       28.59      7.37 o 
   4  11  11       92.11      128.23     13.13 o 
   5  11  11      228.80      220.46     15.00 o 
   6  11  11        0.34        2.46      5.27 o 
   7  11  11       16.03       12.32      4.40 o 
   8  11  11        0.52        1.80      5.27 o 
 -10  12  11        2.07        6.12      3.91 o 
  -9  12  11       14.97       10.16      3.47 o 
  -8  12  11      512.97      490.16     12.23 o 
  -7  12  11      336.36      354.86     10.67 o 
  -6  12  11       10.11        9.62      4.29 o 
  -5  12  11      662.26      622.07     14.24 o 
  -4  12  11      501.89      514.05      8.35 o 
  -3  12  11     1901.07     1963.58     24.28 o 
  -2  12  11     1018.91     1280.37     11.15 o 
  -1  12  11     2415.37     2455.37     38.72 o 
   0  12  11      658.72      582.65     18.10 o 
   1  12  11       23.98       19.79      6.06 o 
   2  12  11       13.91       13.55      6.28 o 
   3  12  11      639.26      653.28     36.92 o 
   4  12  11      286.96      297.55     11.78 o 
   5  12  11        4.20        7.23      6.71 o 
   6  12  11      275.81      299.26      7.61 o 
   7  12  11        2.53        6.59      4.07 o 
   8  12  11       29.83       30.04      4.50 o 
  -9  13  11        0.34        1.34      3.17 o 
  -8  13  11      319.22      300.45      9.04 o 
  -7  13  11      209.44      199.76      8.53 o 
  -6  13  11      161.30      153.16      5.06 o 
  -5  13  11       11.92       16.56      5.36 o 
  -4  13  11        6.62        5.90      4.34 o 
  -3  13  11      236.89      216.51      6.01 o 
  -2  13  11     1505.44     1536.58     12.83 o 
  -1  13  11     1476.90     1573.91     18.37 o 
   0  13  11      762.22      834.50     15.71 o 
   1  13  11       11.74       14.55      6.76 o 
   2  13  11        5.29        4.60      8.08 o 
   3  13  11      356.42      328.04     14.54 o 
   4  13  11      331.15      343.01      8.00 o 
   5  13  11      667.43      673.23     13.05 o 
   6  13  11       12.72       15.34      3.83 o 
   7  13  11       25.49       31.35      4.01 o 
  -9  14  11       30.66       29.45      2.87 o 
  -8  14  11      105.05      116.27      5.64 o 
  -7  14  11      576.86      638.89     14.06 o 
  -6  14  11        1.05        6.89      4.09 o 
  -5  14  11     3293.27     2959.67     29.89 o 
  -4  14  11      306.56      363.10      7.37 o 
  -3  14  11      541.39      531.66     12.00 o 
  -2  14  11     1119.30     1196.74     16.86 o 
  -1  14  11      241.87      248.86      8.37 o 
   0  14  11      853.76      933.45     32.86 o 
   1  14  11       10.73       11.25      6.14 o 
   2  14  11      520.62      532.67     16.26 o 
   3  14  11       13.88       13.15      6.22 o 
   4  14  11      289.57      293.91      7.75 o 
   5  14  11        0.27        7.18      4.99 o 
   6  14  11        0.57        1.79      3.51 o 
   7  14  11        0.27       -0.56      3.31 o 
  -9  15  11        5.28       -0.91      5.81 o 
  -8  15  11      536.19      485.53     10.86 o 
  -7  15  11       90.81       77.85      5.34 o 
  -6  15  11       32.17       36.00      5.30 o 
  -5  15  11        5.55       12.09      4.34 o 
  -4  15  11       18.99       26.00      4.61 o 
  -3  15  11      344.45      375.24     14.69 o 
  -2  15  11      215.64      241.60      7.82 o 
  -1  15  11      388.52      368.43     10.80 o 
   0  15  11      185.41      201.28     14.61 o 
   1  15  11      544.71      534.18     16.76 o 
   2  15  11        0.89       -6.44      7.59 o 
   3  15  11      234.89      282.36     12.07 o 
   4  15  11       34.04       38.28      6.84 o 
   5  15  11      489.40      504.74      8.53 o 
   6  15  11       21.28       19.36      3.36 o 
   7  15  11        2.10       -1.01      2.65 o 
  -9  16  11       26.70       28.56      4.91 o 
  -8  16  11      103.33       76.61      5.88 o 
  -7  16  11       52.62       51.72      4.85 o 
  -6  16  11        8.46        7.11      4.92 o 
  -5  16  11      621.42      615.80     10.42 o 
  -4  16  11       14.10       13.71      4.23 o 
  -3  16  11       29.61       33.23      5.60 o 
  -2  16  11      896.07      874.53     12.27 o 
  -1  16  11      155.90      159.59      8.61 o 
   0  16  11     1119.12     1067.52     22.34 o 
   1  16  11      588.59      619.57     17.51 o 
   2  16  11        9.23       16.53      5.80 o 
   3  16  11      296.23      305.14      8.95 o 
   4  16  11      131.24      177.77      8.25 o 
   5  16  11      122.74      123.18      4.61 o 
   6  16  11       33.63       34.22      3.12 o 
  -8  17  11       76.34       63.37      5.25 o 
  -7  17  11       14.83        8.53      4.01 o 
  -6  17  11       11.87       10.90      4.74 o 
  -5  17  11       50.63       44.43      4.65 o 
  -4  17  11        4.70        3.32      4.15 o 
  -3  17  11       52.27       53.82      5.77 o 
  -2  17  11       72.13       58.79      5.89 o 
  -1  17  11      812.43      910.11     21.35 o 
   0  17  11        9.73        3.96      8.73 o 
   1  17  11        8.03        1.10      8.46 o 
   2  17  11      370.46      411.44     30.80 o 
   3  17  11       62.64       64.70      6.08 o 
   4  17  11        9.79       10.30      5.91 o 
   5  17  11       56.79       59.20      4.69 o 
   6  17  11       60.15       50.61      3.36 o 
  -8  18  11       77.41       85.90      4.75 o 
  -7  18  11       45.51       42.56      4.27 o 
  -6  18  11        6.90        7.37      4.61 o 
  -5  18  11      158.48      172.83      8.15 o 
  -4  18  11      170.08      175.14      5.05 o 
  -3  18  11      625.69      611.44     10.53 o 
  -2  18  11      112.49      115.39      6.37 o 
  -1  18  11      221.67      223.78     13.04 o 
   0  18  11        1.15       -4.52      8.76 o 
   1  18  11       87.51       76.80      9.44 o 
   2  18  11       26.34       18.49      5.40 o 
   3  18  11      440.53      519.57     14.66 o 
   4  18  11      108.11      105.89      5.37 o 
   5  18  11       59.56       56.16      4.28 o 
   6  18  11        1.44       -4.40      4.40 o 
  -8  19  11        0.36        0.81      3.87 o 
  -7  19  11        0.94       -2.41      6.18 o 
  -6  19  11       22.16       39.30      4.70 o 
  -5  19  11       55.63       67.88      6.20 o 
  -4  19  11       69.65       65.19      4.74 o 
  -3  19  11       20.01       10.08      4.17 o 
  -2  19  11      356.31      400.17      8.89 o 
  -1  19  11      638.79      647.49     50.72 o 
   0  19  11      220.44      224.07      8.69 o 
   1  19  11       33.11       33.18      8.12 o 
   2  19  11       96.07      110.08      8.31 o 
   3  19  11        3.71        6.82      5.25 o 
   4  19  11       15.78        8.08      4.08 o 
   5  19  11        3.20        2.95      3.23 o 
  -7  20  11       14.57       14.69      4.18 o 
  -6  20  11       27.02       19.90      4.13 o 
  -5  20  11        9.81        7.56      3.82 o 
  -4  20  11       76.07       92.13      4.12 o 
  -3  20  11      203.81      225.88      7.18 o 
  -2  20  11        5.02        5.58      5.62 o 
  -1  20  11       64.83       73.89     14.53 o 
   0  20  11      196.43      228.29      8.57 o 
   1  20  11        6.19        1.16      5.44 o 
   2  20  11       71.14       70.56      5.87 o 
   3  20  11      102.08      107.29     13.53 o 
   4  20  11        9.06       17.28      3.16 o 
   5  20  11        7.07        2.13      4.42 o 
  -6  21  11       37.49       47.21      3.84 o 
  -5  21  11      305.71      348.94      7.90 o 
  -4  21  11       86.76      101.03      6.57 o 
  -3  21  11      133.29      151.92      5.39 o 
  -2  21  11      135.22      158.89      7.19 o 
  -1  21  11      168.69      192.25     11.48 o 
   0  21  11       93.40      103.35      6.65 o 
   1  21  11       64.10       60.01      8.59 o 
   2  21  11        7.20        5.15      7.47 o 
   3  21  11       34.36       24.61      7.56 o 
   4  21  11       20.48       15.64      5.81 o 
  -6  22  11        0.76        4.09      4.49 o 
  -5  22  11      126.24      123.00      6.04 o 
  -4  22  11        0.35        2.41      3.15 o 
  -3  22  11       20.82       21.14      4.15 o 
  -2  22  11       16.00       26.57      4.52 o 
  -1  22  11      179.85      204.76     14.05 o 
   0  22  11       30.31       26.57      5.05 o 
   1  22  11       14.24       22.05      5.27 o 
   2  22  11        0.09       -0.46      6.95 o 
   3  22  11       42.91       44.47      5.36 o 
   4  22  11       36.05       34.47      4.96 o 
  -5  23  11      381.63      411.84     10.08 o 
  -4  23  11       56.57       54.75      4.50 o 
  -3  23  11        7.79        8.26      3.58 o 
  -2  23  11       19.26       19.73      3.89 o 
  -1  23  11       13.51       12.71      3.78 o 
   0  23  11      134.48      137.16      4.57 o 
   1  23  11       17.87       11.04      4.64 o 
   2  23  11        0.13       -0.29      3.88 o 
   3  23  11        0.12        1.72      2.77 o 
  -4  24  11        8.86       13.06      5.47 o 
  -3  24  11       14.64       12.63      3.01 o 
  -2  24  11       85.92       97.10      3.99 o 
  -1  24  11      130.95      137.82      4.31 o 
   0  24  11       70.35       71.92      2.89 o 
   1  24  11       36.21       42.34      4.21 o 
   2  24  11        1.00        0.25      3.03 o 
   3  24  11        1.09        3.68      3.13 o 
  -4  25  11        2.21       -0.46      3.50 o 
  -3  25  11        3.39        4.36      4.30 o 
  -2  25  11       37.10       24.49      3.54 o 
  -1  25  11       53.67       55.79      3.72 o 
   0  25  11       39.11       38.85      5.68 o 
   1  25  11       31.05       33.26      4.70 o 
  -1  26  11       67.26       65.36      4.53 o 
   0  26  11      135.69      144.09      5.10 o 
 -10   0  12        3.76        3.63      6.15 o 
  -8   0  12      220.54      215.56     11.94 o 
  -6   0  12        7.02       -2.66      6.15 o 
  -4   0  12      103.57      153.82     14.90 o 
  -2   0  12     4221.87     3829.48     52.86 o 
   0   0  12      896.98     1009.74     65.76 o 
   2   0  12       30.24       27.80     13.41 o 
   4   0  12       89.24       96.84     12.06 o 
   6   0  12      502.16      514.25     17.68 o 
   8   0  12      604.95      646.63     13.02 o 
 -11   1  12       30.14       39.01      3.22 o 
 -10   1  12      348.41      330.43      7.32 o 
  -9   1  12       45.39       34.55      5.70 o 
  -8   1  12        2.21       -1.55      5.82 o 
  -7   1  12       23.39       20.10      5.98 o 
  -6   1  12      106.34      112.85      7.06 o 
  -5   1  12      236.27      207.40     16.85 o 
  -4   1  12     3796.92     3977.38     54.27 o 
  -3   1  12      124.40      110.84     11.85 o 
  -2   1  12     1876.22     1984.19     55.11 o 
  -1   1  12      201.66      165.95     10.69 o 
   0   1  12     4732.80     4583.84     28.98 o 
   1   1  12      790.79      631.26     17.21 o 
   2   1  12     2340.42     2196.34     31.70 o 
   3   1  12      414.61      412.24      9.63 o 
   4   1  12      100.20       76.49      6.77 o 
   5   1  12        3.15        1.86      7.10 o 
   6   1  12      229.25      225.99     12.55 o 
   7   1  12        0.75        9.26      6.44 o 
   8   1  12        3.84       13.62      4.83 o 
 -11   2  12        3.64        3.93      2.07 o 
 -10   2  12      105.48       90.15      5.14 o 
  -9   2  12       42.82       47.15      5.83 o 
  -8   2  12       11.31       16.89      6.02 o 
  -7   2  12     1393.74     1445.62    122.74 o 
  -6   2  12       42.68       37.65      5.76 o 
  -5   2  12       38.02       25.45      7.09 o 
  -4   2  12      429.18      561.09     15.95 o 
  -3   2  12      173.69      178.44     10.41 o 
  -2   2  12        0.12        5.17      7.98 o 
  -1   2  12      538.21      542.62     16.01 o 
   0   2  12     1596.77     1648.01     50.00 o 
   1   2  12      650.31      628.07     29.29 o 
   2   2  12     1226.58     1074.84     45.22 o 
   3   2  12       42.35       36.72      5.91 o 
   4   2  12       30.25       18.78      5.96 o 
   5   2  12      203.59      180.10      7.72 o 
   6   2  12      269.76      264.76     10.25 o 
   7   2  12      272.55      260.55      8.96 o 
   8   2  12      381.83      424.60      7.74 o 
 -11   3  12       87.16       77.62      4.00 o 
 -10   3  12      278.78      235.94      5.24 o 
  -9   3  12       58.43       63.42      5.89 o 
  -8   3  12      284.30      273.80      8.97 o 
  -7   3  12       51.33       46.53      5.46 o 
  -6   3  12      156.09      148.69      6.39 o 
  -5   3  12      535.75      675.96     11.52 o 
  -4   3  12     2197.35     2279.27     43.71 o 
  -3   3  12       47.40       40.60      8.23 o 
  -2   3  12      828.52      881.34     19.04 o 
  -1   3  12     1058.36     1046.34     21.22 o 
   0   3  12       81.70       28.14     12.86 o 
   1   3  12       44.89       42.94      9.40 o 
   2   3  12      374.50      291.82     14.63 o 
   3   3  12     1241.42     1031.41     23.23 o 
   4   3  12       45.72       42.22      8.39 o 
   5   3  12       72.58       75.45      6.84 o 
   6   3  12      452.86      437.66     11.65 o 
   7   3  12        0.54        4.45      4.43 o 
   8   3  12        5.24       10.26      3.59 o 
 -11   4  12        5.68        6.59      3.29 o 
 -10   4  12      728.66      713.68      9.87 o 
  -9   4  12      119.95      123.74      6.59 o 
  -8   4  12      778.34      674.73     12.20 o 
  -7   4  12      480.00      539.90     16.77 o 
  -6   4  12        2.50        5.71      5.00 o 
  -5   4  12       41.45       37.65      4.29 o 
  -4   4  12       17.98       30.80     12.42 o 
  -3   4  12      148.65      231.66     17.89 o 
  -2   4  12     2118.78     2058.30     29.01 o 
  -1   4  12      555.01      453.12     24.19 o 
   0   4  12      144.64      144.43     16.27 o 
   1   4  12        8.74        9.18      7.35 o 
   2   4  12     2267.46     2170.55     31.83 o 
   3   4  12      446.50      371.22      9.77 o 
   4   4  12      188.40      158.46     11.18 o 
   5   4  12       40.69       30.55      6.28 o 
   6   4  12       26.76       32.19      6.23 o 
   7   4  12      255.13      269.96      6.50 o 
   8   4  12      148.75      145.67      6.71 o 
 -10   5  12       11.78        7.35      4.29 o 
  -9   5  12       69.86       53.18      5.79 o 
  -8   5  12     1817.45     1868.04     28.14 o 
  -7   5  12       16.34       13.35      5.13 o 
  -6   5  12      757.13      874.47     17.93 o 
  -5   5  12     2705.49     2727.30     16.54 o 
  -4   5  12      151.23      143.22     15.31 o 
  -3   5  12     1604.75     1451.31     35.60 o 
  -2   5  12      427.46      431.19     21.35 o 
  -1   5  12       16.66       30.66     11.15 o 
   0   5  12      666.52      690.86     27.11 o 
   1   5  12       88.23      123.51     16.28 o 
   2   5  12      164.36      134.13     16.02 o 
   3   5  12      100.51       73.58      6.66 o 
   4   5  12       17.55       15.67      5.97 o 
   5   5  12      240.48      229.10      8.23 o 
   6   5  12      279.75      304.69      8.48 o 
   7   5  12       12.04       20.69      4.35 o 
   8   5  12       55.39       60.18      4.79 o 
 -10   6  12      182.35      176.13      5.63 o 
  -9   6  12      284.45      314.89     14.43 o 
  -8   6  12        3.08       13.25      5.96 o 
  -7   6  12      216.48      235.58      7.19 o 
  -6   6  12      276.60      288.24      6.85 o 
  -5   6  12       66.09       54.66      4.59 o 
  -4   6  12      846.49      971.17     31.24 o 
  -3   6  12      456.79      479.73     23.10 o 
  -2   6  12      141.24      134.91     14.01 o 
  -1   6  12     1246.91     1166.03     32.85 o 
   0   6  12      787.67      783.19     27.12 o 
   1   6  12        0.63        8.95     12.83 o 
   2   6  12      413.20      394.72     13.03 o 
   3   6  12       28.01       23.71      6.36 o 
   4   6  12      170.98      186.55      7.62 o 
   5   6  12       12.64       20.37      5.98 o 
   6   6  12        9.84        7.81      5.61 o 
   7   6  12       14.77       22.69      5.33 o 
   8   6  12       25.85       30.59      4.23 o 
 -10   7  12       18.57       15.22      2.87 o 
  -9   7  12       58.56       67.58      4.54 o 
  -8   7  12      597.55      588.39     13.31 o 
  -7   7  12        3.85        8.94      5.09 o 
  -6   7  12       33.12       39.34      4.79 o 
  -5   7  12        5.53        6.45      4.52 o 
  -4   7  12      168.13      171.74      6.27 o 
  -3   7  12     3697.78     3806.23     57.75 o 
  -2   7  12       48.60       54.66      8.58 o 
  -1   7  12      454.03      413.51     21.30 o 
   0   7  12      123.41      121.38     14.54 o 
   1   7  12        7.33        8.54     10.34 o 
   2   7  12      370.82      335.94      9.30 o 
   3   7  12       51.23       34.98      6.79 o 
   4   7  12        4.77        6.14      5.55 o 
   5   7  12      869.74      854.02     12.28 o 
   6   7  12        6.61        5.43      5.31 o 
   7   7  12       36.34       33.73      4.16 o 
   8   7  12       11.92       13.89      3.58 o 
 -10   8  12      185.18      160.54      4.75 o 
  -9   8  12       80.40       74.98      4.44 o 
  -8   8  12        7.04       10.90      6.16 o 
  -7   8  12      336.65      324.63      8.10 o 
  -6   8  12        1.92        3.57      4.50 o 
  -5   8  12     1614.80     1469.25     21.77 o 
  -4   8  12       79.21       68.05      4.00 o 
  -3   8  12       43.53       55.39     14.11 o 
  -2   8  12     1811.88     2057.22     92.86 o 
  -1   8  12      170.62      193.88     16.20 o 
   0   8  12      307.27      327.76     19.84 o 
   1   8  12      219.70      233.20     18.41 o 
   2   8  12        0.59        5.66      6.35 o 
   3   8  12        8.88       13.95     12.15 o 
   4   8  12      194.12      161.99      7.33 o 
   5   8  12       30.86       30.34      6.08 o 
   6   8  12        0.48       -4.69      6.90 o 
   7   8  12        1.26        1.33      3.40 o 
   8   8  12        0.81        0.34      5.67 o 
 -10   9  12       32.86       36.99      2.77 o 
  -9   9  12       39.29       28.86      5.23 o 
  -8   9  12       98.85      103.31      5.22 o 
  -7   9  12      297.46      255.74      6.64 o 
  -6   9  12      129.29      120.75      5.73 o 
  -5   9  12       43.87       42.06      4.98 o 
  -4   9  12        7.03        6.37      3.79 o 
  -3   9  12      355.13      406.33      6.47 o 
  -2   9  12      656.08      671.04     17.62 o 
  -1   9  12      689.99      678.90     18.47 o 
   0   9  12      637.71      611.69     25.47 o 
   1   9  12      214.95      220.55     11.24 o 
   2   9  12      154.79      105.83      7.69 o 
   3   9  12      446.13      385.80     10.89 o 
   4   9  12        0.08       -0.67      5.48 o 
   5   9  12      296.19      298.90      8.45 o 
   6   9  12       58.97       79.27      4.73 o 
   7   9  12        1.83        3.14      3.17 o 
   8   9  12       95.98      102.88      6.30 o 
 -10  10  12      210.99      218.53     15.18 o 
  -9  10  12       19.15       18.54      4.84 o 
  -8  10  12       17.94       21.13      4.06 o 
  -7  10  12      610.54      596.39     10.26 o 
  -6  10  12        4.30        7.37      4.55 o 
  -5  10  12      285.09      251.75      5.97 o 
  -4  10  12        6.64       10.39      3.87 o 
  -3  10  12      138.54      164.72      5.17 o 
  -2  10  12     1287.86     1237.77      9.77 o 
  -1  10  12      450.72      391.04      6.83 o 
   0  10  12      234.47      316.70      9.14 o 
   1  10  12      195.48      210.49     15.14 o 
   2  10  12      852.89      876.84     21.97 o 
   3  10  12       71.20       66.16      7.51 o 
   4  10  12      106.38      117.16      6.89 o 
   5  10  12       64.26       64.69     13.05 o 
   6  10  12        3.02        2.59      4.86 o 
   7  10  12        2.74        6.38      3.98 o 
   8  10  12       19.28        7.59      4.19 o 
  -9  11  12        0.48        5.10      4.43 o 
  -8  11  12      168.18      170.10      6.05 o 
  -7  11  12      172.44      177.74      6.82 o 
  -6  11  12      248.36      207.14      7.46 o 
  -5  11  12      486.83      447.73      7.19 o 
  -4  11  12        2.01        4.27      3.96 o 
  -3  11  12      995.94     1105.21     11.92 o 
  -2  11  12      837.78      908.11     14.59 o 
  -1  11  12      953.88      990.22      9.96 o 
   0  11  12      497.50      506.42     10.09 o 
   1  11  12       71.44      113.58      9.34 o 
   2  11  12       38.95       40.29     10.35 o 
   3  11  12      533.27      567.19     18.76 o 
   4  11  12        4.54        7.00      6.81 o 
   5  11  12       35.90       34.82      5.07 o 
   6  11  12       37.41       38.02      5.15 o 
   7  11  12       18.90       21.04      3.91 o 
  -9  12  12        1.85        1.08      3.91 o 
  -8  12  12       33.25       37.59      3.91 o 
  -7  12  12      464.11      447.36     11.29 o 
  -6  12  12      522.60      515.97      9.93 o 
  -5  12  12        1.78        3.73      4.32 o 
  -4  12  12        7.74        4.26      4.25 o 
  -3  12  12       82.01      111.53      5.65 o 
  -2  12  12      872.92      746.06      9.94 o 
  -1  12  12       42.28       46.65      5.24 o 
   0  12  12     1335.39     1340.48     32.19 o 
   1  12  12      390.35      355.81     14.13 o 
   2  12  12       46.62       39.28      6.86 o 
   3  12  12      128.89      126.60      8.76 o 
   4  12  12      126.61      109.71      6.19 o 
   5  12  12       36.00       25.44      5.29 o 
   6  12  12        0.60        2.18      4.43 o 
   7  12  12        1.83        2.68      3.39 o 
  -9  13  12        2.00        2.17      3.37 o 
  -8  13  12      246.01      220.68      7.72 o 
  -7  13  12       90.98       86.26      5.64 o 
  -6  13  12      457.70      439.32     15.18 o 
  -5  13  12      807.37      742.56     23.59 o 
  -4  13  12      110.64      140.55      5.81 o 
  -3  13  12       36.38       36.92      4.59 o 
  -2  13  12       24.53       19.58      4.78 o 
  -1  13  12      256.85      265.43      9.41 o 
   0  13  12     3296.22     3510.80     83.02 o 
   1  13  12       63.33       58.58      7.24 o 
   2  13  12      186.82      190.41      9.49 o 
   3  13  12       18.52       27.22      8.50 o 
   4  13  12        7.89       10.52      4.82 o 
   5  13  12        7.73        5.20      4.79 o 
   6  13  12       30.37       24.05      3.42 o 
   7  13  12        0.57        0.02      3.47 o 
  -9  14  12        4.87        4.70      5.45 o 
  -8  14  12       18.42       11.42      3.20 o 
  -7  14  12        1.65        3.88      4.43 o 
  -6  14  12        3.47        3.15      3.89 o 
  -5  14  12      371.60      323.67      7.26 o 
  -4  14  12       70.97       56.06      4.90 o 
  -3  14  12      671.46      610.05     10.66 o 
  -2  14  12        6.65        6.95      4.34 o 
  -1  14  12      142.73      136.19      8.60 o 
   0  14  12      265.43      256.78      9.93 o 
   1  14  12        9.70        7.57      6.04 o 
   2  14  12      144.65      150.26     11.08 o 
   3  14  12       19.32       16.95      8.03 o 
   4  14  12       21.15       29.47      4.18 o 
   5  14  12       25.13       26.62      4.84 o 
   6  14  12        1.86        2.81      2.98 o 
   7  14  12       28.72       30.71      4.42 o 
  -9  15  12       13.06       11.16      4.65 o 
  -8  15  12       64.78       57.23      6.75 o 
  -7  15  12       35.64       42.26      3.62 o 
  -6  15  12       72.54       72.27      5.45 o 
  -5  15  12      378.46      364.41      7.33 o 
  -4  15  12       47.44       34.69      6.85 o 
  -3  15  12       66.72       48.69      4.84 o 
  -2  15  12      133.46      161.55      8.71 o 
  -1  15  12       36.22       36.26     10.34 o 
   0  15  12        3.13        4.42      6.37 o 
   1  15  12        1.15        2.61      6.44 o 
   2  15  12        2.02        6.65      8.22 o 
   3  15  12      921.13      904.29     13.24 o 
   4  15  12       57.28       47.99      6.56 o 
   5  15  12      102.07      113.03      5.29 o 
   6  15  12        0.15       -0.68      2.66 o 
  -8  16  12      124.62      123.35      8.55 o 
  -7  16  12      500.33      511.54     11.28 o 
  -6  16  12        5.53       10.88      4.77 o 
  -5  16  12      253.95      243.39      7.21 o 
  -4  16  12       39.27       41.71      4.74 o 
  -3  16  12      110.62      102.73      5.33 o 
  -2  16  12      109.96      129.90      7.77 o 
  -1  16  12      373.85      371.17     14.95 o 
   0  16  12       92.97      121.59     11.47 o 
   1  16  12      339.63      395.74     14.73 o 
   2  16  12        3.51        8.77      5.47 o 
   3  16  12       93.76      102.09      6.56 o 
   4  16  12      179.81      191.96      7.73 o 
   5  16  12       78.90       78.46      4.62 o 
   6  16  12        8.34        6.90      2.59 o 
  -8  17  12      224.17      239.08      8.70 o 
  -7  17  12       11.45       13.32      3.77 o 
  -6  17  12        0.15       -1.11      4.42 o 
  -5  17  12      251.88      235.75      7.33 o 
  -4  17  12        1.00       -2.86      4.04 o 
  -3  17  12       64.87       60.21      5.84 o 
  -2  17  12       34.58       38.43      5.82 o 
  -1  17  12       34.88       32.26      9.52 o 
   0  17  12      484.35      443.81     15.55 o 
   1  17  12        0.34        3.84      8.77 o 
   2  17  12       82.81       84.78      9.12 o 
   3  17  12      992.26     1064.80     12.94 o 
   4  17  12        7.20       10.30      5.27 o 
   5  17  12        3.76        4.40      3.53 o 
   6  17  12       18.51       25.44      4.35 o 
  -8  18  12      160.42      162.28      6.52 o 
  -7  18  12      189.57      207.92      7.04 o 
  -6  18  12        2.35       -0.19      4.42 o 
  -5  18  12        8.02        5.59      4.79 o 
  -4  18  12       47.32       49.66      4.47 o 
  -3  18  12        6.29       11.26      5.22 o 
  -2  18  12      362.38      377.30     15.38 o 
  -1  18  12      641.65      651.56     18.29 o 
   0  18  12       19.51       19.75      9.04 o 
   1  18  12       75.00       71.47      9.50 o 
   2  18  12       79.60       93.98      6.02 o 
   3  18  12       13.66       17.00      7.52 o 
   4  18  12      128.29      145.68     11.58 o 
   5  18  12       80.55       70.66      4.43 o 
  -7  19  12        6.33        6.93      4.26 o 
  -6  19  12       15.09        7.62      4.06 o 
  -5  19  12      287.65      302.70      7.32 o 
  -4  19  12       95.96      106.48      6.18 o 
  -3  19  12       91.70      100.49      9.20 o 
  -2  19  12       37.04       32.09      9.55 o 
  -1  19  12       58.74       63.77     10.15 o 
   0  19  12     1764.90     1965.92     94.75 o 
   1  19  12       17.61       25.82      5.88 o 
   2  19  12       11.71       13.74      5.02 o 
   3  19  12      190.26      185.49      7.37 o 
   4  19  12       14.04       16.24      4.38 o 
   5  19  12      122.50      128.55      5.82 o 
  -6  20  12        4.19        2.22      3.53 o 
  -5  20  12      237.63      304.25      6.73 o 
  -4  20  12        2.47        5.06      3.55 o 
  -3  20  12        0.94       -0.68      5.46 o 
  -2  20  12       71.54       80.55      9.68 o 
  -1  20  12      352.39      342.74     13.78 o 
   0  20  12       12.01       13.29      5.65 o 
   1  20  12        0.07       -1.09      4.93 o 
   2  20  12       86.71      105.26      5.75 o 
   3  20  12       19.34       16.98      4.15 o 
   4  20  12      134.52      135.22      7.30 o 
  -6  21  12       13.99       17.21      4.77 o 
  -5  21  12      161.20      173.29      8.84 o 
  -4  21  12        4.08        7.53      7.54 o 
  -3  21  12      447.97      503.66     16.82 o 
  -2  21  12       23.15       30.90      8.19 o 
  -1  21  12       34.47       30.26      8.21 o 
   0  21  12       79.42       92.67      6.13 o 
   1  21  12        1.31        0.11      4.58 o 
   2  21  12        1.10        1.36      6.62 o 
   3  21  12        0.14       -2.91      3.69 o 
   4  21  12       13.49       18.03      4.78 o 
  -5  22  12      206.83      211.13      8.02 o 
  -4  22  12       46.32       69.02      7.73 o 
  -3  22  12       74.04       88.39      5.64 o 
  -2  22  12       46.58       52.66      5.57 o 
  -1  22  12        2.08       -1.12      5.10 o 
   0  22  12        6.92        3.60      4.33 o 
   1  22  12        0.38       -1.64      3.88 o 
   2  22  12        8.43        8.79      4.00 o 
   3  22  12        0.11        1.57      2.77 o 
  -5  23  12       12.80       14.68      4.11 o 
  -4  23  12        6.54        9.05      5.69 o 
  -3  23  12       79.14       93.46      4.95 o 
  -2  23  12       67.02       86.45      5.46 o 
  -1  23  12      125.27      154.43      5.96 o 
   0  23  12       28.88       33.14      4.26 o 
   1  23  12       12.37        9.08      3.90 o 
   2  23  12       17.50       19.40      3.36 o 
   3  23  12       13.74       13.15      3.44 o 
  -4  24  12        0.02        4.54      3.78 o 
  -3  24  12       12.84       18.21      2.98 o 
  -2  24  12      136.13      190.86      5.30 o 
  -1  24  12       13.40       15.95      3.71 o 
   0  24  12        0.75        1.46      2.89 o 
   1  24  12        4.64        1.63      4.44 o 
  -1  25  12       21.48       19.04      4.28 o 
   0  25  12        0.08        0.59      3.87 o 
  -9   0  13      965.78      996.65     18.17 o 
  -7   0  13      235.96      213.98      8.47 o 
  -5   0  13      876.19     1020.21     17.05 o 
  -3   0  13     5627.09     5833.35     67.89 o 
  -1   0  13       44.80       67.65     14.26 o 
   1   0  13       52.62       29.08     13.51 o 
   3   0  13     2054.54     1782.36     30.71 o 
   5   0  13       21.11       11.07     10.54 o 
   7   0  13       82.25       87.66      9.63 o 
 -10   1  13       87.76       74.32      4.67 o 
  -9   1  13       87.08       98.46      7.75 o 
  -8   1  13       24.02       30.71      7.43 o 
  -7   1  13       39.48       31.89      5.24 o 
  -6   1  13      201.58      148.15      5.78 o 
  -5   1  13        4.41        6.80      5.31 o 
  -4   1  13      465.66      427.47     11.55 o 
  -3   1  13       56.93      112.42     31.04 o 
  -2   1  13       22.72       22.96     11.84 o 
  -1   1  13     1585.29     1601.24     26.84 o 
   0   1  13      530.74      694.34     27.94 o 
   1   1  13      170.27      174.65     11.50 o 
   2   1  13     1370.23     1190.45     36.95 o 
   3   1  13      820.40      663.58     14.48 o 
   4   1  13       15.07       15.97      7.59 o 
   5   1  13        9.99       13.11      7.32 o 
   6   1  13        5.07        5.95      6.97 o 
   7   1  13       34.56       26.55      5.88 o 
   8   1  13        3.60        3.73      2.85 o 
 -10   2  13        8.97        4.73      3.17 o 
  -9   2  13      595.09      556.66     19.23 o 
  -8   2  13     1072.49     1006.84     14.36 o 
  -7   2  13      738.61      866.29     27.66 o 
  -6   2  13      468.68      462.30      9.77 o 
  -5   2  13     1216.62     1383.60     31.81 o 
  -4   2  13       19.09       17.98      7.17 o 
  -3   2  13      285.62      277.88     16.43 o 
  -2   2  13      935.08      885.25     20.08 o 
  -1   2  13      678.46      522.04     16.71 o 
   0   2  13     1187.30     1074.04     30.02 o 
   1   2  13      281.69      261.09     13.50 o 
   2   2  13     1855.02     1604.46     37.89 o 
   3   2  13       14.48       12.15      7.69 o 
   4   2  13        7.98        5.36      7.37 o 
   5   2  13        6.60        5.72      7.43 o 
   6   2  13      195.03      195.10      9.15 o 
   7   2  13      143.48      155.95      7.65 o 
   8   2  13        0.02       -0.09      3.58 o 
 -10   3  13      110.21      108.40      3.81 o 
  -9   3  13       30.37       30.68      5.26 o 
  -8   3  13        0.86        5.09      5.45 o 
  -7   3  13      704.60      730.62     26.58 o 
  -6   3  13      611.04      634.19     15.60 o 
  -5   3  13     5101.58     5535.69     58.05 o 
  -4   3  13     1586.09     1610.51     38.96 o 
  -3   3  13        4.14       10.92      9.00 o 
  -2   3  13      138.47      151.82     11.14 o 
  -1   3  13     1873.50     1832.68     28.71 o 
   0   3  13      437.12      465.22     16.29 o 
   1   3  13        3.83        4.89     14.70 o 
   2   3  13      129.71      128.57      6.76 o 
   3   3  13      432.15      316.24     11.23 o 
   4   3  13       37.46       23.01      5.95 o 
   5   3  13       47.49       37.76      7.74 o 
   6   3  13      236.56      250.16      9.62 o 
   7   3  13       63.10       63.39      4.57 o 
   8   3  13       22.03       17.62      3.60 o 
 -10   4  13        3.07        0.69      4.00 o 
  -9   4  13      493.65      501.18      9.12 o 
  -8   4  13      968.11     1038.38     14.17 o 
  -7   4  13      607.46      609.12     16.67 o 
  -6   4  13       73.75       72.38      4.51 o 
  -5   4  13     7723.81     7742.11     39.95 o 
  -4   4  13        1.26        3.68      3.78 o 
  -3   4  13       68.14       76.37     15.86 o 
  -2   4  13       25.36       25.23      8.94 o 
  -1   4  13      875.00      743.69     28.41 o 
   0   4  13       26.93       43.62     24.67 o 
   1   4  13       22.62       15.92      8.52 o 
   2   4  13      859.20      757.56     16.51 o 
   3   4  13        1.99       -2.47      7.54 o 
   4   4  13        2.03       -1.34      5.77 o 
   5   4  13      345.75      315.41     10.39 o 
   6   4  13      235.89      244.01      9.30 o 
   7   4  13      195.53      194.89      5.46 o 
   8   4  13        5.19        4.74      3.25 o 
 -10   5  13      376.87      373.64     10.63 o 
  -9   5  13       15.30       25.07      7.94 o 
  -8   5  13       41.15       43.96      6.07 o 
  -7   5  13      705.44      781.96     13.62 o 
  -6   5  13      167.51      183.11      6.02 o 
  -5   5  13      146.38      110.17      5.53 o 
  -4   5  13      425.50      499.80      9.06 o 
  -3   5  13      496.29      556.90     24.44 o 
  -2   5  13        1.70        7.23     10.35 o 
  -1   5  13       88.68      106.23     14.77 o 
   0   5  13      126.66      105.30     14.89 o 
   1   5  13       28.21       23.03      8.12 o 
   2   5  13      687.10      554.99     12.81 o 
   3   5  13      291.64      263.09     12.95 o 
   4   5  13       44.33       23.48      5.93 o 
   5   5  13       59.48       66.15      6.67 o 
   6   5  13      102.88       99.48      7.65 o 
   7   5  13        6.49        6.71      3.83 o 
   8   5  13        2.56        1.60      2.93 o 
 -10   6  13      254.34      224.38      9.27 o 
  -9   6  13        0.49        0.57      4.63 o 
  -8   6  13      126.44      108.42      6.57 o 
  -7   6  13      257.28      272.10      7.27 o 
  -6   6  13      378.34      382.78      9.22 o 
  -5   6  13       63.31       91.41      5.99 o 
  -4   6  13       68.05       55.54      5.37 o 
  -3   6  13     1573.16     1507.11     13.57 o 
  -2   6  13      322.08      278.89     19.76 o 
  -1   6  13      277.25      236.37     18.97 o 
   0   6  13     2707.03     2522.27     49.48 o 
   1   6  13      152.37      146.04      8.36 o 
   2   6  13      221.94      198.09      8.39 o 
   3   6  13       12.69        4.00      6.62 o 
   4   6  13        2.15        6.91      5.75 o 
   5   6  13      171.11      168.05      7.48 o 
   6   6  13       34.21       31.87      6.56 o 
   7   6  13       67.87       65.61      4.07 o 
   8   6  13      101.36      122.95      6.04 o 
 -10   7  13      851.63      869.93     13.08 o 
  -9   7  13      122.71       90.41      4.48 o 
  -8   7  13       22.62       31.25      4.95 o 
  -7   7  13       15.46        9.99      4.32 o 
  -6   7  13      218.24      216.89      7.26 o 
  -5   7  13      557.03      691.61      9.55 o 
  -4   7  13      470.52      473.32      9.05 o 
  -3   7  13      768.73      863.00      9.26 o 
  -2   7  13      361.64      358.60      7.92 o 
  -1   7  13     1654.48     1805.43     55.21 o 
   0   7  13      706.05      786.68     14.88 o 
   1   7  13      119.35       91.91      7.79 o 
   2   7  13       14.38        8.85      6.67 o 
   3   7  13      165.23      156.58      8.91 o 
   4   7  13        5.67        1.02      5.78 o 
   5   7  13       18.13       13.50      5.66 o 
   6   7  13       33.29       39.48      5.52 o 
   7   7  13       23.41       28.26      3.60 o 
   8   7  13        0.29        3.34      3.96 o 
 -10   8  13       84.61       84.34      3.87 o 
  -9   8  13        0.81        3.60      4.46 o 
  -8   8  13      373.36      381.39     20.45 o 
  -7   8  13      164.14      139.51      6.48 o 
  -6   8  13        0.32       -2.97      4.28 o 
  -5   8  13     2854.02     2685.52     17.45 o 
  -4   8  13      290.79      264.64      7.07 o 
  -3   8  13     1375.02     1356.18     11.53 o 
  -2   8  13      219.90      176.69      5.80 o 
  -1   8  13     3223.51     3393.29     28.35 o 
   0   8  13     1571.86     1768.40     18.74 o 
   1   8  13        9.25       -3.05      9.59 o 
   2   8  13       61.66       63.58      7.57 o 
   3   8  13      967.57      870.79     15.36 o 
   4   8  13      106.01      116.73      6.88 o 
   5   8  13        1.04        2.09      5.39 o 
   6   8  13       68.16       67.00      5.45 o 
   7   8  13        0.05        0.35      3.01 o 
 -10   9  13       69.66       63.11      4.73 o 
  -9   9  13       50.06       53.85      5.04 o 
  -8   9  13       63.55       62.03      5.69 o 
  -7   9  13      286.31      252.36      6.44 o 
  -6   9  13      168.14      149.44      5.80 o 
  -5   9  13      402.17      455.03      8.39 o 
  -4   9  13      378.29      481.76      8.09 o 
  -3   9  13      257.98      257.18      6.22 o 
  -2   9  13       35.72       48.09      4.69 o 
  -1   9  13     1313.78     1304.62     14.01 o 
   0   9  13      824.06      888.71     18.83 o 
   1   9  13       55.59       36.12     11.17 o 
   2   9  13       67.43       62.72      7.24 o 
   3   9  13      543.23      454.60     11.86 o 
   4   9  13       32.54       30.80      5.71 o 
   5   9  13      255.24      245.87      7.44 o 
   6   9  13        0.31        3.44      4.62 o 
   7   9  13       48.17       61.69      4.69 o 
  -9  10  13       23.88       27.85      4.53 o 
  -8  10  13       46.41       54.53      4.95 o 
  -7  10  13      628.89      629.93      8.69 o 
  -6  10  13      155.18      142.55      6.82 o 
  -5  10  13      125.33      136.84      5.02 o 
  -4  10  13        5.71        7.73      4.09 o 
  -3  10  13     1045.00     1089.57     10.43 o 
  -2  10  13     1087.99     1108.68     12.26 o 
  -1  10  13     2510.40     2543.34     18.96 o 
   0  10  13       33.01       24.17      7.04 o 
   1  10  13      275.49      247.66     14.59 o 
   2  10  13        1.81        5.28      6.65 o 
   3  10  13      168.07      163.34      8.77 o 
   4  10  13      160.66      142.82      6.95 o 
   5  10  13        4.67        8.38      4.60 o 
   6  10  13      128.48      141.69      5.70 o 
   7  10  13        1.87        0.31      3.83 o 
  -9  11  13        0.19        2.35      3.90 o 
  -8  11  13      176.99      174.46      5.70 o 
  -7  11  13       69.61       82.81      5.73 o 
  -6  11  13      332.18      314.79      8.39 o 
  -5  11  13      192.28      206.57      5.70 o 
  -4  11  13        1.24        6.73      4.03 o 
  -3  11  13      342.66      369.24      6.92 o 
  -2  11  13     4073.69     4337.31     22.47 o 
  -1  11  13        3.82        9.92      8.43 o 
   0  11  13      118.07      132.23      8.69 o 
   1  11  13      273.65      244.62      9.83 o 
   2  11  13       50.69       45.38      7.42 o 
   3  11  13      540.95      480.15      9.28 o 
   4  11  13        2.14       -1.84      4.22 o 
   5  11  13      149.24      139.26      5.62 o 
   6  11  13        0.51        3.75      4.18 o 
   7  11  13       32.55       33.41      3.59 o 
  -9  12  13        0.40       -0.83      3.40 o 
  -8  12  13      182.74      200.58      6.11 o 
  -7  12  13      327.66      340.40      9.98 o 
  -6  12  13      242.66      245.27      9.22 o 
  -5  12  13      611.37      588.98      8.77 o 
  -4  12  13       86.42       92.68      5.33 o 
  -3  12  13       76.11       59.97      4.95 o 
  -2  12  13        3.14        5.51      4.66 o 
  -1  12  13     2118.78     2049.35     22.06 o 
   0  12  13     2007.06     1939.10     21.50 o 
   1  12  13      348.21      322.69     14.72 o 
   2  12  13       56.01       58.40      7.19 o 
   3  12  13        1.26        4.94      4.89 o 
   4  12  13      102.79      112.61      5.76 o 
   5  12  13       13.05       10.45      4.68 o 
   6  12  13       82.07       96.51      3.65 o 
   7  12  13       23.22       16.84      2.91 o 
  -9  13  13        9.00        5.51      5.00 o 
  -8  13  13      103.17      111.05      6.64 o 
  -7  13  13        6.73       14.06      4.59 o 
  -6  13  13       67.77       76.38      4.69 o 
  -5  13  13      753.15      812.35      9.90 o 
  -4  13  13       67.62       60.00      5.21 o 
  -3  13  13      172.17      179.66      6.10 o 
  -2  13  13        1.42       -2.64      5.01 o 
  -1  13  13      900.70      873.92     17.70 o 
   0  13  13     2818.29     2740.10     25.13 o 
   1  13  13       63.19       71.01      7.24 o 
   2  13  13      276.05      236.53     10.71 o 
   3  13  13      879.44      868.60     18.49 o 
   4  13  13      152.59      167.55      7.97 o 
   5  13  13      205.53      202.29      6.01 o 
   6  13  13        4.28        4.60      2.67 o 
  -9  14  13        3.06       -1.26      4.09 o 
  -8  14  13       15.63       18.23      3.23 o 
  -7  14  13      526.26      549.83     11.30 o 
  -6  14  13      108.45      118.62      4.85 o 
  -5  14  13       14.40       11.57      4.41 o 
  -4  14  13        6.45       12.24      4.50 o 
  -3  14  13     1657.18     1565.84     18.42 o 
  -2  14  13        6.34       11.56      5.02 o 
  -1  14  13     1183.75     1147.53     17.11 o 
   0  14  13      340.95      334.43     10.65 o 
   1  14  13       38.18       44.90     11.06 o 
   2  14  13       37.00       44.47      6.73 o 
   3  14  13      460.65      486.71     14.22 o 
   4  14  13      266.77      241.26      7.36 o 
   5  14  13      184.82      200.61      5.53 o 
   6  14  13        0.98        0.27      2.46 o 
  -8  15  13       20.30       25.54      4.04 o 
  -7  15  13        7.34       11.28      3.85 o 
  -6  15  13        0.54        0.68      3.54 o 
  -5  15  13      197.20      191.22      5.91 o 
  -4  15  13        5.39        8.22      4.53 o 
  -3  15  13       89.41       67.63      5.03 o 
  -2  15  13       11.73       20.82      5.16 o 
  -1  15  13     1256.83     1273.45     24.74 o 
   0  15  13       11.51        7.07      6.49 o 
   1  15  13        0.59       -0.56      6.29 o 
   2  15  13      360.76      314.37     13.01 o 
   3  15  13        4.48        8.49      5.32 o 
   4  15  13       37.58       52.29      5.20 o 
   5  15  13       57.20       72.01      5.13 o 
   6  15  13       10.83        8.13      4.75 o 
  -8  16  13      104.20      107.71      7.27 o 
  -7  16  13      123.03      114.93      9.48 o 
  -6  16  13      157.50      143.48      5.91 o 
  -5  16  13       71.25       74.99      4.73 o 
  -4  16  13      109.71      111.75      5.28 o 
  -3  16  13       88.70      115.64      5.41 o 
  -2  16  13      113.04      118.22     11.22 o 
  -1  16  13      132.80      160.88     12.16 o 
   0  16  13        6.34        8.77      8.99 o 
   1  16  13       23.31       20.83      8.55 o 
   2  16  13      104.81      100.94      6.56 o 
   3  16  13       16.20       14.41      5.24 o 
   4  16  13        8.85       16.32      6.88 o 
   5  16  13       81.18       80.59      4.74 o 
   6  16  13        8.07        5.01      3.62 o 
  -8  17  13       67.23       74.87      5.56 o 
  -7  17  13       72.80       80.08      7.16 o 
  -6  17  13      216.04      215.65      7.84 o 
  -5  17  13       12.96       11.18      4.89 o 
  -4  17  13        2.29        0.10      3.90 o 
  -3  17  13       49.89       37.41      6.78 o 
  -2  17  13      155.63      140.35     11.39 o 
  -1  17  13      102.86      120.91     11.19 o 
   0  17  13       47.23       43.68      9.23 o 
   1  17  13        6.17        0.79      8.24 o 
   2  17  13      302.08      375.14     29.25 o 
   3  17  13        1.32        6.74      4.47 o 
   4  17  13      127.81      144.72      6.01 o 
   5  17  13       58.93       66.15      6.04 o 
  -7  18  13        2.79        3.43      5.97 o 
  -6  18  13       27.80       25.69      4.12 o 
  -5  18  13      210.46      205.22      6.52 o 
  -4  18  13       25.15       19.89      5.01 o 
  -3  18  13       52.21       48.42      9.47 o 
  -2  18  13       16.28       12.76      9.33 o 
  -1  18  13       63.47       69.49      6.50 o 
   0  18  13       37.94       30.39      8.82 o 
   1  18  13        2.81        0.24      7.51 o 
   2  18  13      272.98      330.12     25.92 o 
   3  18  13        1.80        5.37      3.40 o 
   4  18  13        8.13       12.92      4.11 o 
   5  18  13       22.49       16.33      2.78 o 
  -7  19  13      153.52      191.00      6.15 o 
  -6  19  13       68.20       70.43      4.80 o 
  -5  19  13       34.20       35.35      5.38 o 
  -4  19  13       18.45       28.30      8.00 o 
  -3  19  13        8.51        5.10      8.29 o 
  -2  19  13       29.51       33.23      9.34 o 
  -1  19  13        4.46        0.81      5.08 o 
   0  19  13      152.91      207.63     14.58 o 
   1  19  13        4.09        7.68      5.16 o 
   2  19  13       28.26       27.14      4.81 o 
   3  19  13        6.83        4.97      4.00 o 
   4  19  13        4.25        3.06      3.11 o 
  -6  20  13        0.85       -1.58      4.18 o 
  -5  20  13        1.62       -1.22      5.99 o 
  -4  20  13        1.19        0.78      7.39 o 
  -3  20  13       10.68       15.73      5.28 o 
  -2  20  13        0.35        3.65      7.87 o 
  -1  20  13        1.18        6.35      7.56 o 
   0  20  13      502.76      610.28     20.08 o 
   1  20  13       53.09       57.04      5.23 o 
   2  20  13      102.98      109.16      4.96 o 
   3  20  13        1.48       -2.55      5.50 o 
   4  20  13       49.99       36.99      4.40 o 
  -5  21  13        9.50        7.58      5.34 o 
  -4  21  13        8.45        5.32      6.74 o 
  -3  21  13        1.19        0.29      4.58 o 
  -2  21  13      196.79      229.93      7.37 o 
  -1  21  13        0.01       -1.32      7.11 o 
   0  21  13        2.80        3.13      4.31 o 
   1  21  13       11.04        9.27      3.95 o 
   2  21  13       28.19       27.73      6.16 o 
   3  21  13        0.58        2.20      2.76 o 
  -5  22  13        5.36        4.93      4.02 o 
  -4  22  13       47.82       63.32      6.70 o 
  -3  22  13      297.36      399.22      7.24 o 
  -2  22  13       16.49       20.42      4.68 o 
  -1  22  13       90.52       78.24      5.40 o 
   0  22  13       93.20      114.81      5.18 o 
   1  22  13        1.88        4.73      3.17 o 
   2  22  13        6.15        3.83      3.15 o 
   3  22  13       26.08       27.03      3.79 o 
  -4  23  13       11.43       13.81      4.10 o 
  -3  23  13       13.65        6.72      2.91 o 
  -2  23  13        8.18       16.84      3.81 o 
  -1  23  13       41.56       45.14      4.18 o 
   0  23  13        1.58        3.30      3.15 o 
   1  23  13       20.88       31.10      3.05 o 
  -3  24  13       31.79       28.61      3.79 o 
  -2  24  13       96.69      115.17      5.05 o 
  -1  24  13        0.09        0.73      4.05 o 
   0  24  13        2.25        2.10      3.89 o 
 -10   0  14      844.28      863.73     12.00 o 
  -8   0  14       59.79       44.70      8.44 o 
  -6   0  14      646.55      709.94     29.87 o 
  -4   0  14      856.88      902.55     46.23 o 
  -2   0  14      157.32      155.27     10.20 o 
   0   0  14        5.82       31.20     10.23 o 
   2   0  14      584.25      528.85     18.94 o 
   4   0  14      145.38      156.72     13.88 o 
   6   0  14      228.59      283.26     13.63 o 
 -10   1  14       56.32       49.67      4.06 o 
  -9   1  14        2.47        2.24      4.53 o 
  -8   1  14       11.69       12.31      5.54 o 
  -7   1  14        1.78        4.86      4.70 o 
  -6   1  14     1931.27     1812.31     20.64 o 
  -5   1  14      241.50      279.87     10.19 o 
  -4   1  14      195.21      196.47      9.17 o 
  -3   1  14     1183.58     1065.85     13.71 o 
  -2   1  14     1339.13     1362.77     14.76 o 
  -1   1  14       84.06       75.58     10.93 o 
   0   1  14     2258.17     2188.88     22.76 o 
   1   1  14       26.07        3.88      6.38 o 
   2   1  14       10.50       -3.73      7.77 o 
   3   1  14      165.19      164.15     12.57 o 
   4   1  14       86.36       77.44      8.47 o 
   5   1  14        3.51        5.48      7.39 o 
   6   1  14      158.79      193.27      8.65 o 
   7   1  14       17.03       16.94      5.04 o 
 -10   2  14      213.80      201.32      8.08 o 
  -9   2  14       22.92       31.37      4.85 o 
  -8   2  14      206.47      201.50      7.91 o 
  -7   2  14       10.25       20.02      5.08 o 
  -6   2  14     1034.70     1029.10     18.44 o 
  -5   2  14      466.07      422.23      9.78 o 
  -4   2  14        6.66        9.24      5.27 o 
  -3   2  14      868.89      943.36     26.59 o 
  -2   2  14     2099.90     2223.61     24.01 o 
  -1   2  14       10.48       11.64      8.70 o 
   0   2  14      397.03      396.83     10.24 o 
   1   2  14        0.61        3.40      6.07 o 
   2   2  14      440.02      387.07     11.95 o 
   3   2  14      101.79       79.52      8.66 o 
   4   2  14       72.24       68.52      8.57 o 
   5   2  14      506.18      496.77     12.58 o 
   6   2  14      145.18      156.30      8.43 o 
   7   2  14      109.81      118.78      6.02 o 
 -10   3  14        1.02       -1.89      3.40 o 
  -9   3  14       24.48       28.01      4.81 o 
  -8   3  14      649.17      647.68     14.33 o 
  -7   3  14      123.11      128.88      5.42 o 
  -6   3  14     4463.91     4498.30     82.51 o 
  -5   3  14      755.06      660.14     11.64 o 
  -4   3  14       25.44       35.47      4.85 o 
  -3   3  14      183.57      176.53      5.85 o 
  -2   3  14        0.21        2.55      4.75 o 
  -1   3  14      994.57      983.94     14.23 o 
   0   3  14      319.34      285.67     11.41 o 
   1   3  14       13.07       18.30      6.22 o 
   2   3  14      187.22      182.44      9.69 o 
   3   3  14      461.56      369.99     12.05 o 
   4   3  14       29.58       18.38      7.58 o 
   5   3  14      144.36      145.84      9.11 o 
   6   3  14        0.11        4.56      6.32 o 
   7   3  14       27.59       24.55      4.99 o 
 -10   4  14      110.86      107.93      5.77 o 
  -9   4  14      160.08      142.76      9.46 o 
  -8   4  14      282.19      269.68      8.23 o 
  -7   4  14       47.05       53.53      4.01 o 
  -6   4  14       67.43       45.98      4.98 o 
  -5   4  14      630.04      607.03     11.32 o 
  -4   4  14       75.17       83.67      6.19 o 
  -3   4  14      165.65      178.45      7.09 o 
  -2   4  14       24.55       29.86      4.97 o 
  -1   4  14     1601.17     1398.93     18.39 o 
   0   4  14       39.87       48.69      5.42 o 
   1   4  14      200.93      191.77      8.29 o 
   2   4  14      518.70      393.15     19.90 o 
   3   4  14       19.32       15.36      7.33 o 
   4   4  14       73.30       61.04      8.10 o 
   5   4  14      111.41      109.50      8.55 o 
   6   4  14      107.83      109.49      7.49 o 
   7   4  14      150.63      126.80      4.94 o 
 -10   5  14       74.34       65.64      5.70 o 
  -9   5  14      108.26       97.58      8.73 o 
  -8   5  14     1980.06     2341.23     93.56 o 
  -7   5  14       66.78       80.79      4.95 o 
  -6   5  14     1470.80     1459.47     46.13 o 
  -5   5  14       14.11       23.93      5.47 o 
  -4   5  14       52.76       66.20      6.79 o 
  -3   5  14      427.36      407.14      7.57 o 
  -2   5  14     1130.05     1262.41     11.32 o 
  -1   5  14       93.93       81.48      7.07 o 
   0   5  14      335.41      328.97     10.66 o 
   1   5  14        1.03        5.04      6.06 o 
   2   5  14      144.33      135.57      9.04 o 
   3   5  14     1039.95      733.69     38.98 o 
   4   5  14       13.67        9.01      7.29 o 
   5   5  14        5.42        6.63      6.78 o 
   6   5  14       65.64       52.88      6.52 o 
   7   5  14       26.57       21.23      2.66 o 
 -10   6  14      105.21      103.18      5.85 o 
  -9   6  14      407.21      423.58      7.94 o 
  -8   6  14       76.28       78.40      8.49 o 
  -7   6  14      195.02      204.72     11.90 o 
  -6   6  14      137.28      158.92      6.97 o 
  -5   6  14       22.79       21.17      5.48 o 
  -4   6  14       64.71       78.96      7.60 o 
  -3   6  14       69.41       69.51      6.72 o 
  -2   6  14      883.00      882.21     14.59 o 
  -1   6  14     3637.78     3678.63     26.61 o 
   0   6  14      243.38      265.26     10.30 o 
   1   6  14        3.32        1.75      6.61 o 
   2   6  14      396.87      347.91     11.65 o 
   3   6  14        4.30       10.21      7.48 o 
   4   6  14        3.76        5.93      5.73 o 
   5   6  14       59.17       43.43      7.35 o 
   6   6  14        8.03        6.88      5.78 o 
   7   6  14       22.70       14.45      2.81 o 
 -10   7  14        7.34        7.66      2.72 o 
  -9   7  14       66.80       85.91      6.46 o 
  -8   7  14        8.17       14.67      4.43 o 
  -7   7  14      493.22      476.30      9.18 o 
  -6   7  14      274.78      259.60      7.71 o 
  -5   7  14       93.54       85.59      5.36 o 
  -4   7  14      322.01      333.12     13.88 o 
  -3   7  14       23.27       25.82      4.68 o 
  -2   7  14        4.23        9.33      4.54 o 
  -1   7  14      706.16      681.66     13.08 o 
   0   7  14     1271.87     1315.67     46.05 o 
   1   7  14      190.41      168.83      9.09 o 
   2   7  14      118.71      116.02      8.63 o 
   3   7  14     2592.60     2307.25     24.02 o 
   4   7  14       59.86       61.26      8.34 o 
   5   7  14       50.53       43.76      7.10 o 
   6   7  14       50.73       51.53      4.55 o 
   7   7  14       27.72       19.35      3.60 o 
 -10   8  14        2.65        3.67      3.44 o 
  -9   8  14      438.01      482.13     14.60 o 
  -8   8  14       19.92       28.18      4.51 o 
  -7   8  14      800.35      819.42     15.72 o 
  -6   8  14        1.54        4.83      4.49 o 
  -5   8  14        3.08        4.14      4.75 o 
  -4   8  14      349.48      355.91      8.93 o 
  -3   8  14     2271.39     2370.60     18.42 o 
  -2   8  14     2419.87     2397.64     29.49 o 
  -1   8  14     4397.80     4323.09     27.62 o 
   0   8  14      121.33      116.14      9.13 o 
   1   8  14      271.36      243.89     15.27 o 
   2   8  14        2.30       -0.96      6.85 o 
   3   8  14      186.01      158.61      9.24 o 
   4   8  14        0.36        7.95      7.11 o 
   5   8  14        0.90        0.24      5.19 o 
   6   8  14       11.59       11.92      3.51 o 
   7   8  14       20.36       18.36      3.33 o 
  -9   9  14       30.77       24.86      3.96 o 
  -8   9  14      218.61      209.57      7.51 o 
  -7   9  14        9.19       15.09      4.45 o 
  -6   9  14      779.76      763.33     13.12 o 
  -5   9  14        0.12        1.76      4.76 o 
  -4   9  14       16.44       15.25      4.11 o 
  -3   9  14      119.14      164.61      6.29 o 
  -2   9  14      908.61      969.33     12.80 o 
  -1   9  14      976.27     1027.24     13.69 o 
   0   9  14     3451.06     3366.19     28.11 o 
   1   9  14      283.97      267.53     15.67 o 
   2   9  14       99.03      103.66      8.07 o 
   3   9  14      809.17      722.30     13.97 o 
   4   9  14        6.09       13.20      6.71 o 
   5   9  14       22.40       19.92      3.94 o 
   6   9  14        7.37        7.52      4.80 o 
   7   9  14       20.08       20.94      2.93 o 
  -9  10  14      123.73      134.79      4.93 o 
  -8  10  14       14.35       13.71      4.13 o 
  -7  10  14       40.49       37.03      5.14 o 
  -6  10  14        2.46        2.42      5.26 o 
  -5  10  14      284.51      257.65      7.10 o 
  -4  10  14      365.94      378.80     11.49 o 
  -3  10  14      397.97      357.61      8.95 o 
  -2  10  14      454.05      447.77      8.44 o 
  -1  10  14       11.84       13.25      5.83 o 
   0  10  14       61.03       54.29      7.98 o 
   1  10  14       34.68       21.77      7.20 o 
   2  10  14      461.49      469.05     22.46 o 
   3  10  14       94.05      109.11      7.97 o 
   4  10  14        3.08        1.45      4.56 o 
   5  10  14       54.47       53.92      4.52 o 
   6  10  14       50.67       54.73      5.02 o 
   7  10  14       10.53       12.24      3.97 o 
  -9  11  14       65.25       66.40      7.94 o 
  -8  11  14        5.48        3.99      3.75 o 
  -7  11  14        4.81        2.13      5.49 o 
  -6  11  14      182.06      159.83      6.99 o 
  -5  11  14      729.36      724.90     11.35 o 
  -4  11  14       15.88       20.97      4.28 o 
  -3  11  14      315.03      253.34      9.02 o 
  -2  11  14       24.38       18.94      5.15 o 
  -1  11  14       23.13       23.74      7.55 o 
   0  11  14        5.64        1.13      6.96 o 
   1  11  14      163.93      147.85      8.80 o 
   2  11  14      561.12      555.40     12.61 o 
   3  11  14       11.44       13.37      4.86 o 
   4  11  14       27.68       22.58      4.66 o 
   5  11  14       38.85       50.26      3.71 o 
   6  11  14       22.33       18.89      3.02 o 
  -9  12  14        1.79       -0.43      4.14 o 
  -8  12  14       12.60        4.64      3.52 o 
  -7  12  14        4.63        4.47      5.28 o 
  -6  12  14      249.06      244.14      7.54 o 
  -5  12  14      317.21      328.41      8.91 o 
  -4  12  14       12.54       11.37      4.53 o 
  -3  12  14      465.22      469.82     14.47 o 
  -2  12  14      217.32      214.47      7.84 o 
  -1  12  14       58.61       58.55      7.58 o 
   0  12  14       98.96       83.40      7.78 o 
   1  12  14        0.12        2.74      6.72 o 
   2  12  14      174.77      167.37      9.04 o 
   3  12  14       53.70       51.98      6.42 o 
   4  12  14        4.95        4.20      4.89 o 
   5  12  14        0.21        1.33      4.78 o 
   6  12  14       56.50       62.23      4.51 o 
  -8  13  14      286.88      273.22      6.32 o 
  -7  13  14       29.76       30.44      5.32 o 
  -6  13  14        7.32        9.71      3.36 o 
  -5  13  14      106.05       94.12      5.25 o 
  -4  13  14        6.70        8.13      4.54 o 
  -3  13  14      139.07      147.64      6.76 o 
  -2  13  14      108.06      123.93      7.75 o 
  -1  13  14     2011.56     1955.79     21.59 o 
   0  13  14      408.46      370.73     10.97 o 
   1  13  14       26.14       13.92      6.51 o 
   2  13  14        0.28        1.49      5.90 o 
   3  13  14       11.41       13.49      5.67 o 
   4  13  14       15.96       16.96      3.94 o 
   5  13  14       22.83       23.53      4.48 o 
   6  13  14       38.09       45.46      5.26 o 
  -8  14  14       63.07       54.12      4.03 o 
  -7  14  14        2.58        4.67      4.40 o 
  -6  14  14      499.02      515.36     23.53 o 
  -5  14  14      123.20      112.46      5.20 o 
  -4  14  14      181.45      161.52      5.88 o 
  -3  14  14      815.89      788.78     14.85 o 
  -2  14  14       55.23       62.36      6.72 o 
  -1  14  14       38.12       45.42      5.57 o 
   0  14  14       17.85       17.83      6.99 o 
   1  14  14        0.30       -0.22      6.21 o 
   2  14  14      275.68      287.13      9.13 o 
   3  14  14        7.92       14.39      7.09 o 
   4  14  14       79.99       76.81      5.16 o 
   5  14  14       61.06       67.74      4.61 o 
   6  14  14        2.93        1.58      3.80 o 
  -8  15  14       80.74       74.78      6.59 o 
  -7  15  14        3.52       12.85      7.90 o 
  -6  15  14        0.03        0.64      3.30 o 
  -5  15  14       39.89       40.71      4.46 o 
  -4  15  14       39.96       22.98      4.40 o 
  -3  15  14      515.59      527.68     11.13 o 
  -2  15  14       96.13      102.94      7.14 o 
  -1  15  14     1210.28     1226.00     23.51 o 
   0  15  14       67.72       89.64     10.27 o 
   1  15  14        3.52        3.36      5.93 o 
   2  15  14       46.38       33.35      8.31 o 
   3  15  14       67.67       92.34      5.90 o 
   4  15  14       17.33       23.55      4.06 o 
   5  15  14       58.44       61.18      4.19 o 
  -8  16  14       31.56       38.68      5.01 o 
  -7  16  14       10.56       14.22      4.71 o 
  -6  16  14       66.12       58.10      5.26 o 
  -5  16  14        9.67        5.93      5.43 o 
  -4  16  14       10.77       12.76      4.73 o 
  -3  16  14       10.08       13.30      5.39 o 
  -2  16  14       64.75       53.84      9.68 o 
  -1  16  14      180.65      149.90     11.60 o 
   0  16  14        0.86       -3.41      8.52 o 
   1  16  14        6.02        8.24      7.94 o 
   2  16  14        6.09        7.14      4.95 o 
   3  16  14       36.08       36.38      4.74 o 
   4  16  14       29.50       39.64      4.75 o 
   5  16  14      308.63      319.54     10.82 o 
  -7  17  14       31.39       29.54      4.28 o 
  -6  17  14      249.79      253.45     17.27 o 
  -5  17  14      251.56      262.86     11.43 o 
  -4  17  14        3.72        4.68      4.21 o 
  -3  17  14      424.76      456.43     15.15 o 
  -2  17  14      158.81      171.69     11.65 o 
  -1  17  14       49.09       50.58      9.76 o 
   0  17  14       33.24       44.30      8.94 o 
   1  17  14        0.13        0.48      7.57 o 
   2  17  14       33.90       43.25      4.88 o 
   3  17  14        1.57        9.05      3.76 o 
   4  17  14        1.28        0.84      3.78 o 
  -7  18  14       33.25       23.27      4.42 o 
  -6  18  14       25.81       25.13      3.95 o 
  -5  18  14        6.21        6.02      4.92 o 
  -4  18  14       17.71       13.72      7.37 o 
  -3  18  14        8.53        6.07      8.19 o 
  -2  18  14       84.85      104.93     10.84 o 
  -1  18  14       20.79       36.66      9.68 o 
   0  18  14        0.49        1.22      7.73 o 
   1  18  14       89.03       89.77      8.37 o 
   2  18  14       34.54       40.85      6.51 o 
   3  18  14        0.73        2.26      3.76 o 
   4  18  14      105.31      110.32      4.10 o 
  -6  19  14      115.16      133.76      5.32 o 
  -5  19  14       25.06       19.16      5.90 o 
  -4  19  14        6.43       12.67      7.14 o 
  -3  19  14        6.87        2.63      7.35 o 
  -2  19  14        2.54        6.42      7.97 o 
  -1  19  14       25.04       25.57      8.34 o 
   0  19  14      112.08      131.98      6.35 o 
   1  19  14      159.31      154.42      6.27 o 
   2  19  14       11.47       10.38      4.00 o 
   3  19  14       19.11       26.25      5.77 o 
   4  19  14       12.78       12.91      3.82 o 
  -6  20  14       43.68       72.67      5.10 o 
  -5  20  14       30.53       37.70      5.45 o 
  -4  20  14       32.46       35.30      6.63 o 
  -3  20  14       10.45        4.45      4.48 o 
  -2  20  14      128.64      139.11      9.18 o 
  -1  20  14       53.14       50.44      7.90 o 
   0  20  14        5.49        4.30      4.25 o 
   1  20  14        2.13        3.58      4.03 o 
   2  20  14        7.24        3.40      3.09 o 
   3  20  14        0.01        1.03      4.36 o 
  -5  21  14       14.06       22.27      3.88 o 
  -4  21  14       46.00       41.51      5.90 o 
  -3  21  14      178.00      177.75      5.44 o 
  -2  21  14        0.96        3.99      4.25 o 
  -1  21  14       34.17       37.72      6.82 o 
   0  21  14       13.43       13.81      3.68 o 
   1  21  14        6.31        4.74      3.68 o 
   2  21  14       19.08       18.43      3.14 o 
  -4  22  14        9.68       14.06      4.02 o 
  -3  22  14       14.31       19.25      5.39 o 
  -2  22  14        5.87        4.20      3.59 o 
  -1  22  14       98.09      114.13      4.76 o 
   0  22  14       77.93       85.03      4.06 o 
   1  22  14        1.74       -0.43      4.20 o 
  -3  23  14       11.26        7.40      3.48 o 
  -2  23  14       30.77       29.76      4.21 o 
  -1  23  14        0.56        2.76      2.57 o 
   0  23  14       93.16       95.81      4.89 o 
  -9   0  15      757.50      820.47     14.45 o 
  -7   0  15        6.68       26.82      6.16 o 
  -5   0  15       75.93       80.62      7.91 o 
  -3   0  15        7.78        2.18      6.66 o 
  -1   0  15     4594.81     5176.03     39.42 o 
   1   0  15      248.74      239.59     15.76 o 
   3   0  15     1016.49      900.80     23.47 o 
   5   0  15       53.08       61.40     10.85 o 
   7   0  15      189.20      186.31      7.71 o 
 -10   1  15        8.35        1.36      2.19 o 
  -9   1  15       37.79       41.81      4.58 o 
  -8   1  15       20.90       13.08      5.34 o 
  -7   1  15      279.37      297.73     11.10 o 
  -6   1  15       17.58       12.60      4.54 o 
  -5   1  15      393.60      364.86      8.82 o 
  -4   1  15       78.09       65.02      7.62 o 
  -3   1  15     2025.82     1955.31     27.05 o 
  -2   1  15       21.39       19.92      4.61 o 
  -1   1  15     2288.44     2443.93     24.05 o 
   0   1  15       15.42        8.04      5.77 o 
   1   1  15      217.94      187.40      9.78 o 
   2   1  15      248.94      240.63     10.63 o 
   3   1  15     2190.12     1784.94     22.10 o 
   4   1  15      150.71      105.14      9.09 o 
   5   1  15      205.33      217.32      9.62 o 
   6   1  15        0.80       -0.03      5.83 o 
   7   1  15       48.97       48.56      4.27 o 
 -10   2  15       22.43       17.98      2.74 o 
  -9   2  15      209.43      223.93      6.12 o 
  -8   2  15      779.19      811.56     17.12 o 
  -7   2  15       44.20       51.84      5.69 o 
  -6   2  15      182.91      179.58      7.38 o 
  -5   2  15       37.88       16.45      4.91 o 
  -4   2  15        0.24        8.03      5.51 o 
  -3   2  15      295.01      212.63     10.54 o 
  -2   2  15       12.43       12.14      4.82 o 
  -1   2  15     2236.13     2124.38     15.80 o 
   0   2  15      691.53      569.51     16.67 o 
   1   2  15       44.18       25.98      7.58 o 
   2   2  15      314.33      282.05     11.35 o 
   3   2  15        7.74       26.93      8.49 o 
   4   2  15       37.10       33.34     10.08 o 
   5   2  15       82.75       73.57      7.95 o 
   6   2  15       47.66       45.34      6.15 o 
   7   2  15       85.77       73.82      4.30 o 
 -10   3  15       60.31       57.26      4.47 o 
  -9   3  15       15.97       14.79      4.03 o 
  -8   3  15       27.22       26.95      4.42 o 
  -7   3  15      177.19      206.78      6.04 o 
  -6   3  15       78.26       73.40      6.45 o 
  -5   3  15     1539.17     1192.54     23.15 o 
  -4   3  15       53.57       56.99      5.38 o 
  -3   3  15        4.72       23.74      6.30 o 
  -2   3  15        7.82        8.69      5.70 o 
  -1   3  15       10.00        4.18      5.09 o 
   0   3  15        9.77        9.92      5.65 o 
   1   3  15      121.70      111.13      8.61 o 
   2   3  15     1289.68     1026.18     43.94 o 
   3   3  15     1161.44      981.34     16.95 o 
   4   3  15       54.22       54.39      8.26 o 
   5   3  15        0.10        1.56      6.98 o 
   6   3  15        5.25        9.36      5.63 o 
   7   3  15      111.92      108.58     12.85 o 
 -10   4  15      116.60      105.62      4.99 o 
  -9   4  15        0.59        4.14      6.17 o 
  -8   4  15      307.76      301.19     10.08 o 
  -7   4  15      250.73      229.82      7.01 o 
  -6   4  15        0.03       -0.22      4.49 o 
  -5   4  15      194.87      262.28      8.58 o 
  -4   4  15        1.90        5.77      5.56 o 
  -3   4  15     6147.39     5406.22     74.15 o 
  -2   4  15     2081.26     2166.81     26.45 o 
  -1   4  15      343.10      306.85      8.96 o 
   0   4  15      579.34      579.51     15.09 o 
   1   4  15      205.98      158.40     10.25 o 
   2   4  15        1.01        2.19      7.02 o 
   3   4  15        5.50       14.03      7.71 o 
   4   4  15        0.65       -2.69      7.38 o 
   5   4  15      127.38      127.67      8.22 o 
   6   4  15      186.87      187.86      7.33 o 
   7   4  15       80.79       82.16      6.33 o 
 -10   5  15        0.19       -0.66      2.43 o 
  -9   5  15        0.21       -3.40      6.28 o 
  -8   5  15      114.74      139.16      7.33 o 
  -7   5  15       46.45       45.30      5.22 o 
  -6   5  15      905.61      843.89     37.35 o 
  -5   5  15       77.99       85.63      5.56 o 
  -4   5  15      179.98      162.11      9.12 o 
  -3   5  15      659.66      804.92     11.12 o 
  -2   5  15       27.31       26.93      5.12 o 
  -1   5  15      262.51      192.11     12.82 o 
   0   5  15      108.85       90.24      6.79 o 
   1   5  15       56.15       61.38      8.29 o 
   2   5  15        2.58        1.75      7.36 o 
   3   5  15       97.11       81.66      8.58 o 
   4   5  15       77.26       83.73      8.26 o 
   5   5  15       27.82       23.43      6.93 o 
   6   5  15        0.03        1.91      3.88 o 
   7   5  15      128.97      148.61      6.80 o 
  -9   6  15       14.74        4.15      6.15 o 
  -8   6  15      839.59      964.26     35.21 o 
  -7   6  15       13.60       23.40      4.44 o 
  -6   6  15      152.11      173.50      6.30 o 
  -5   6  15       65.54       47.30      5.23 o 
  -4   6  15        2.94        5.42      6.71 o 
  -3   6  15       76.79       58.70      4.95 o 
  -2   6  15     1325.61     1354.61     23.13 o 
  -1   6  15        0.44        5.80      5.87 o 
   0   6  15       38.84       39.21      8.46 o 
   1   6  15        2.65        6.35      7.51 o 
   2   6  15      121.64       97.69      8.83 o 
   3   6  15      106.60       83.60      8.55 o 
   4   6  15       15.16       13.18      7.23 o 
   5   6  15        3.27       -0.02      6.32 o 
   6   6  15      241.55      252.21      4.27 o 
   7   6  15       27.19       30.54      5.00 o 
  -9   7  15        2.72       -3.19      5.60 o 
  -8   7  15       11.08        8.13      4.06 o 
  -7   7  15        2.23        3.27      4.14 o 
  -6   7  15     3247.71     3160.12     23.71 o 
  -5   7  15        6.16        0.96      5.51 o 
  -4   7  15       21.63       27.51      5.75 o 
  -3   7  15        7.17       12.23      4.66 o 
  -2   7  15      384.06      341.39     12.80 o 
  -1   7  15     1504.74     1475.45     15.78 o 
   0   7  15       45.47       57.46      8.02 o 
   1   7  15      716.79      668.75     32.61 o 
   2   7  15      313.69      287.92     24.36 o 
   3   7  15        2.74        5.83      7.13 o 
   4   7  15      260.87      252.48      9.83 o 
   5   7  15      109.43      123.11      7.47 o 
   6   7  15        2.79        5.06      2.66 o 
  -9   8  15        0.01       -1.19      5.18 o 
  -8   8  15      142.41      146.27      5.23 o 
  -7   8  15        4.55        6.54      4.73 o 
  -6   8  15     1063.28     1093.35     19.26 o 
  -5   8  15     2390.45     2245.97     27.87 o 
  -4   8  15      190.65      180.71      7.57 o 
  -3   8  15        4.43        2.72      4.52 o 
  -2   8  15     1006.97      921.94     21.37 o 
  -1   8  15     1234.74     1174.69     14.42 o 
   0   8  15      407.27      396.26     38.21 o 
   1   8  15      236.87      214.67     15.48 o 
   2   8  15       63.72       50.42      7.77 o 
   3   8  15       15.21       13.27      7.25 o 
   4   8  15       58.48       68.37      7.42 o 
   5   8  15      176.33      181.60      5.71 o 
   6   8  15      217.73      248.97      6.31 o 
  -9   9  15       92.66       73.57      5.77 o 
  -8   9  15       16.98       13.78      3.85 o 
  -7   9  15       35.63       40.30      4.36 o 
  -6   9  15      332.87      327.83      8.32 o 
  -5   9  15       75.47       65.87      6.17 o 
  -4   9  15        1.06        4.54      4.40 o 
  -3   9  15      439.96      429.35      8.35 o 
  -2   9  15      101.85      101.78      6.91 o 
  -1   9  15       59.28       56.98      6.48 o 
   0   9  15      421.41      406.02     11.66 o 
   1   9  15      317.50      298.67     16.62 o 
   2   9  15      362.54      366.19     23.52 o 
   3   9  15      207.63      186.66     12.43 o 
   4   9  15       37.54       36.96      4.99 o 
   5   9  15      167.89      181.59      5.26 o 
   6   9  15       10.86       15.14      4.00 o 
  -9  10  15       79.39       94.93      5.24 o 
  -8  10  15      184.88      206.78      6.54 o 
  -7  10  15       10.46        9.24      4.02 o 
  -6  10  15       39.62       34.96      6.60 o 
  -5  10  15      162.32      153.97      7.22 o 
  -4  10  15      232.88      258.30      6.80 o 
  -3  10  15     3775.29     3780.68     67.19 o 
  -2  10  15       44.16       25.51      5.89 o 
  -1  10  15        0.33       -5.02      6.66 o 
   0  10  15      915.51      852.56     22.49 o 
   1  10  15      136.52      119.66      8.29 o 
   2  10  15       16.01       32.94      7.67 o 
   3  10  15       11.36       15.73      5.06 o 
   4  10  15       20.08       20.28      4.50 o 
   5  10  15       41.96       49.28      3.84 o 
   6  10  15       69.22       76.54      4.18 o 
  -8  11  15      123.16      161.21      7.50 o 
  -7  11  15       69.69       67.78      5.13 o 
  -6  11  15        0.43        1.43      5.94 o 
  -5  11  15       46.84       48.26      4.98 o 
  -4  11  15       21.39       15.74      5.04 o 
  -3  11  15      342.35      347.51      8.59 o 
  -2  11  15        0.49        4.13      6.76 o 
  -1  11  15       38.61       35.64      7.39 o 
   0  11  15       13.25       14.96      7.03 o 
   1  11  15        1.13       -0.91      6.59 o 
   2  11  15      724.66      693.01     13.20 o 
   3  11  15       62.85       55.62      5.14 o 
   4  11  15        2.72        2.87      4.10 o 
   5  11  15       67.12       74.14      3.73 o 
   6  11  15        0.16        1.34      4.03 o 
  -8  12  15      415.62      455.07      7.50 o 
  -7  12  15        1.41        1.11      4.26 o 
  -6  12  15        7.06        3.39      5.88 o 
  -5  12  15       57.03       59.40      5.13 o 
  -4  12  15       35.08       29.95      5.27 o 
  -3  12  15        1.33        2.12      4.99 o 
  -2  12  15        0.71        1.06      6.75 o 
  -1  12  15        4.55       11.64      7.31 o 
   0  12  15      531.31      589.61     13.03 o 
   1  12  15        1.11        0.96      6.63 o 
   2  12  15      334.57      312.37      9.79 o 
   3  12  15      120.33      120.14      6.78 o 
   4  12  15        9.57       12.39      4.48 o 
   5  12  15       47.85       45.25      4.39 o 
   6  12  15        0.95        0.62      3.47 o 
  -8  13  15      124.75      139.74      3.99 o 
  -7  13  15       45.54       60.74      4.39 o 
  -6  13  15      223.52      218.45      6.30 o 
  -5  13  15       22.00       23.26      4.82 o 
  -4  13  15        7.67        9.97      4.81 o 
  -3  13  15      516.92      472.66     10.85 o 
  -2  13  15      156.95      160.44      7.84 o 
  -1  13  15      653.18      630.09     13.89 o 
   0  13  15      134.90      137.44      8.41 o 
   1  13  15        2.06       -1.26      6.49 o 
   2  13  15      111.44       94.33      7.16 o 
   3  13  15      158.71      158.98      7.57 o 
   4  13  15       14.37       10.71      4.15 o 
   5  13  15       26.64       33.73      3.81 o 
  -8  14  15       56.27       61.37      5.63 o 
  -7  14  15       35.25       45.25      3.71 o 
  -6  14  15       38.78       42.41      5.33 o 
  -5  14  15      222.40      213.75      6.43 o 
  -4  14  15      171.47      196.01      8.14 o 
  -3  14  15       34.99       31.12      5.96 o 
  -2  14  15       62.42       65.24      6.79 o 
  -1  14  15       42.76       55.33      6.39 o 
   0  14  15       19.50       16.22      6.99 o 
   1  14  15       63.80       45.67      6.65 o 
   2  14  15       43.27       49.71      8.58 o 
   3  14  15       30.38       32.25      4.87 o 
   4  14  15       88.49       85.90      4.92 o 
   5  14  15       45.30       44.15      3.41 o 
  -7  15  15      117.24      164.15     11.93 o 
  -6  15  15        1.45       -0.11      2.97 o 
  -5  15  15        5.87        9.03      3.31 o 
  -4  15  15       63.52       59.98      5.07 o 
  -3  15  15      276.23      339.11      9.07 o 
  -2  15  15       22.45       37.12      5.85 o 
  -1  15  15      223.06      231.73     12.43 o 
   0  15  15       90.98       77.77      9.94 o 
   1  15  15      105.59      114.79     10.01 o 
   2  15  15        0.10        2.01      4.68 o 
   3  15  15      146.22      146.29      5.77 o 
   4  15  15       28.18       38.34      6.06 o 
   5  15  15        4.10        3.99      3.47 o 
  -7  16  15      139.89      172.16      7.33 o 
  -6  16  15       98.37       81.45      5.79 o 
  -5  16  15       38.12       43.11      5.55 o 
  -4  16  15       29.55       35.05      5.29 o 
  -3  16  15      255.45      303.24      8.37 o 
  -2  16  15      147.89      160.52     11.10 o 
  -1  16  15        8.34       11.36      8.83 o 
   0  16  15      117.65       97.37      9.75 o 
   1  16  15       18.38       25.46      7.87 o 
   2  16  15       70.06       71.15      5.12 o 
   3  16  15       30.58       43.36      4.05 o 
   4  16  15       78.92       87.51      4.15 o 
  -6  17  15      171.68      181.20      5.92 o 
  -5  17  15        4.13       -0.11      5.50 o 
  -4  17  15       27.19       26.88      7.26 o 
  -3  17  15       17.74       17.92      7.86 o 
  -2  17  15       21.34       20.14      8.52 o 
  -1  17  15       25.50       23.79      8.65 o 
   0  17  15        1.14       -1.27      7.33 o 
   1  17  15        5.87        1.54      6.70 o 
   2  17  15       11.05        7.44      3.61 o 
   3  17  15        8.31       10.28      2.69 o 
   4  17  15        1.43        7.45      3.91 o 
  -6  18  15        0.20       -3.19      5.35 o 
  -5  18  15      106.70      121.31      6.94 o 
  -4  18  15      136.73      175.32      8.99 o 
  -3  18  15      222.86      269.44     11.17 o 
  -2  18  15        0.07       -0.49      7.53 o 
  -1  18  15        1.86       -1.04      7.69 o 
   0  18  15      108.89      121.15     10.66 o 
   1  18  15        2.08        3.31      4.33 o 
   2  18  15        0.08        4.79      3.77 o 
   3  18  15        4.72        5.09      5.03 o 
  -6  19  15        1.20        1.08      3.94 o 
  -5  19  15       46.00       45.68      5.11 o 
  -4  19  15       14.10       15.15      6.19 o 
  -3  19  15        0.12        3.91      3.94 o 
  -2  19  15        9.34        6.04      6.99 o 
  -1  19  15       55.68       73.08      8.19 o 
   0  19  15       17.11       14.61      4.94 o 
   1  19  15        0.98        4.11      3.83 o 
   2  19  15       33.77       27.44      4.24 o 
   3  19  15        0.88        0.92      3.55 o 
  -5  20  15       42.78       51.57      5.22 o 
  -4  20  15        1.64        1.43      4.96 o 
  -3  20  15       22.38       15.43      3.52 o 
  -2  20  15        1.93        0.78      4.11 o 
  -1  20  15        1.06        3.98      5.89 o 
   0  20  15        1.78        1.26      3.23 o 
   1  20  15       37.11       33.26      3.43 o 
   2  20  15      138.27      154.45      5.69 o 
  -4  21  15        7.38        6.24      2.70 o 
  -3  21  15       15.53       11.38      3.27 o 
  -2  21  15       28.30       41.60      3.78 o 
  -1  21  15        2.21        5.83      3.53 o 
   0  21  15       19.12       16.05      4.35 o 
   1  21  15        3.06        5.42      3.95 o 
  -3  22  15       47.01       45.38      3.86 o 
  -2  22  15       10.29       10.36      3.73 o 
  -1  22  15       29.36       30.87      2.78 o 
   0  22  15       10.34       14.87      3.63 o 
  -8   0  16        4.73        3.38      4.81 o 
  -6   0  16      138.57      134.92      8.09 o 
  -4   0  16       11.89       11.87     11.10 o 
  -2   0  16     3984.98     4056.53    211.62 o 
   0   0  16      137.69      134.01     19.98 o 
   2   0  16      697.81      684.58     21.15 o 
   4   0  16      329.62      338.70     15.57 o 
   6   0  16      154.20      178.38      9.24 o 
  -9   1  16        0.29        1.26      3.42 o 
  -8   1  16       35.34       50.58      4.47 o 
  -7   1  16        0.23        5.05      4.83 o 
  -6   1  16     2261.24     2190.25     22.18 o 
  -5   1  16        2.09        0.85      4.67 o 
  -4   1  16      156.54      160.96     12.49 o 
  -3   1  16      399.92      405.11     12.18 o 
  -2   1  16       18.12       27.38      5.65 o 
  -1   1  16       16.06       43.19      5.55 o 
   0   1  16       71.44       73.63      6.68 o 
   1   1  16        1.55       -0.57      7.52 o 
   2   1  16      265.10      234.27     10.53 o 
   3   1  16       24.63       23.66      7.82 o 
   4   1  16        0.90       13.56      7.71 o 
   5   1  16       96.07      100.17      7.55 o 
   6   1  16       11.27       14.73      3.22 o 
  -9   2  16      163.69      169.63      6.33 o 
  -8   2  16       80.32       80.21      4.67 o 
  -7   2  16       24.89       22.45      4.18 o 
  -6   2  16      158.20      138.93      7.26 o 
  -5   2  16      255.35      228.63      8.92 o 
  -4   2  16      590.11      504.75     14.45 o 
  -3   2  16       95.84       83.48      6.79 o 
  -2   2  16     5250.87     5173.90     35.11 o 
  -1   2  16     1915.17     1932.20     21.23 o 
   0   2  16      623.39      602.84     16.36 o 
   1   2  16      170.88      131.16      9.31 o 
   2   2  16      189.20      167.01      9.82 o 
   3   2  16      159.15      151.11      9.47 o 
   4   2  16       70.09       84.24      8.17 o 
   5   2  16        7.23       12.67      6.41 o 
   6   2  16      131.61      138.95      4.90 o 
  -9   3  16       18.96       14.31      5.27 o 
  -8   3  16      281.56      270.50      7.29 o 
  -7   3  16       14.10       23.49      4.28 o 
  -6   3  16      212.54      208.58      7.93 o 
  -5   3  16        2.98        3.38      5.66 o 
  -4   3  16      247.92      199.73     10.57 o 
  -3   3  16     1346.03     1227.49     35.42 o 
  -2   3  16       59.63       64.25      5.95 o 
  -1   3  16      341.98      296.93     10.48 o 
   0   3  16      686.48      675.96     28.37 o 
   1   3  16       85.87       64.29     13.34 o 
   2   3  16       86.31       58.37      8.34 o 
   3   3  16      607.78      565.88     13.47 o 
   4   3  16        0.45        4.29      7.18 o 
   5   3  16        0.15       -0.80      6.19 o 
   6   3  16       61.57       62.22      4.42 o 
  -9   4  16      271.74      284.92      8.84 o 
  -8   4  16      357.93      425.61     18.49 o 
  -7   4  16        0.05       -2.16      3.97 o 
  -6   4  16     1381.35     1395.88     18.26 o 
  -5   4  16        1.35        2.77      4.65 o 
  -4   4  16     2064.10     1886.46     23.25 o 
  -3   4  16       15.11       23.66      6.40 o 
  -2   4  16      612.77      672.33     10.52 o 
  -1   4  16     1057.59     1104.41     44.24 o 
   0   4  16      182.46      156.44     10.62 o 
   1   4  16      193.24      165.59     11.97 o 
   2   4  16       37.63       47.40      8.09 o 
   3   4  16      129.67      120.32      8.73 o 
   4   4  16       12.95        7.96      7.14 o 
   5   4  16       14.63       17.21      6.06 o 
   6   4  16       64.88       77.56      3.91 o 
  -9   5  16      109.87      120.47      7.02 o 
  -8   5  16     1028.61     1123.30     69.17 o 
  -7   5  16       10.68       11.84      4.79 o 
  -6   5  16      188.32      193.66      6.28 o 
  -5   5  16       11.71       16.29      4.69 o 
  -4   5  16       97.18      106.32      7.18 o 
  -3   5  16     1053.94     1022.20     17.13 o 
  -2   5  16        4.48        5.09      4.83 o 
  -1   5  16        0.90       -2.49      6.02 o 
   0   5  16       24.77       22.08      5.69 o 
   1   5  16       54.27       55.71      8.12 o 
   2   5  16      187.59      164.81     10.15 o 
   3   5  16      524.26      479.96     12.47 o 
   4   5  16       58.22       74.10      7.73 o 
   5   5  16        0.69        5.76      5.85 o 
   6   5  16        1.30        1.06      2.28 o 
  -9   6  16        3.37        5.19      5.01 o 
  -8   6  16        0.02       -1.36      4.74 o 
  -7   6  16        4.53       11.99      3.91 o 
  -6   6  16      597.26      617.14     10.06 o 
  -5   6  16      181.90      167.59      6.38 o 
  -4   6  16      119.05      140.49      6.38 o 
  -3   6  16      357.78      332.02      9.52 o 
  -2   6  16      206.10      190.89      6.70 o 
  -1   6  16      637.16      603.95     10.94 o 
   0   6  16      475.63      480.69     39.42 o 
   1   6  16       90.33       88.44      8.22 o 
   2   6  16      100.18      100.94     18.31 o 
   3   6  16      402.34      367.19     11.38 o 
   4   6  16      115.99      109.43     11.12 o 
   5   6  16      103.11      113.78      6.75 o 
   6   6  16        6.27       14.34      3.69 o 
  -9   7  16      169.55      204.77      7.23 o 
  -8   7  16        1.04        0.60      3.44 o 
  -7   7  16       67.46       70.43      5.20 o 
  -6   7  16       12.45        8.87      4.55 o 
  -5   7  16      655.33      601.78      9.42 o 
  -4   7  16      339.28      306.35      7.67 o 
  -3   7  16       11.83        9.17      4.75 o 
  -2   7  16      335.12      372.55      8.03 o 
  -1   7  16     2158.17     2042.75     25.43 o 
   0   7  16       89.85      106.01      9.41 o 
   1   7  16       17.46       24.77      7.66 o 
   2   7  16      161.65      159.52      9.32 o 
   3   7  16      669.37      601.67     12.82 o 
   4   7  16        0.05        1.05      6.27 o 
   5   7  16      103.10      113.06      4.74 o 
   6   7  16        2.72        2.95      3.15 o 
  -9   8  16       51.64       66.13      4.89 o 
  -8   8  16       12.31       17.84      3.51 o 
  -7   8  16       58.20       68.45      4.37 o 
  -6   8  16      142.39      109.51      5.55 o 
  -5   8  16      205.08      196.88      6.74 o 
  -4   8  16      154.49      149.32      7.62 o 
  -3   8  16      126.12      122.60      8.46 o 
  -2   8  16      685.55      595.45     14.57 o 
  -1   8  16      333.29      363.28     15.69 o 
   0   8  16      114.29       96.34      8.33 o 
   1   8  16      296.81      246.45     16.20 o 
   2   8  16      370.69      372.09     38.48 o 
   3   8  16      124.23      139.17     16.13 o 
   4   8  16       30.64       37.72      4.66 o 
   5   8  16       32.59       42.73      3.73 o 
   6   8  16        9.31        8.38      2.76 o 
  -9   9  16       30.08       37.22      3.87 o 
  -8   9  16      238.76      270.68      8.59 o 
  -7   9  16      221.00      235.48      5.60 o 
  -6   9  16       48.84       34.85      5.47 o 
  -5   9  16        1.38        4.18      4.83 o 
  -4   9  16       27.38       39.56      4.74 o 
  -3   9  16      970.61      960.50     69.28 o 
  -2   9  16       75.76       68.42      5.59 o 
  -1   9  16      158.52      148.63      9.70 o 
   0   9  16     1802.54     1754.42     67.61 o 
   1   9  16       92.54      108.29      8.26 o 
   2   9  16       65.66       59.06      5.66 o 
   3   9  16      259.43      263.41      8.20 o 
   4   9  16      111.48      101.12      5.12 o 
   5   9  16       20.52       18.53      2.81 o 
  -8  10  16      202.79      219.06      5.67 o 
  -7  10  16       43.34       39.90      4.52 o 
  -6  10  16       76.12       87.99      5.94 o 
  -5  10  16        5.11        4.22      6.13 o 
  -4  10  16      208.37      207.63      6.80 o 
  -3  10  16        2.28        6.94      5.23 o 
  -2  10  16       18.38       18.94      7.07 o 
  -1  10  16      146.89      143.17      8.69 o 
   0  10  16        3.48       10.27      6.78 o 
   1  10  16      205.90      182.14      8.94 o 
   2  10  16      154.16      156.42     11.46 o 
   3  10  16      204.22      194.13      6.32 o 
   4  10  16       61.79       65.39      4.33 o 
   5  10  16        0.66        2.15      2.67 o 
  -8  11  16       99.38      110.98      4.13 o 
  -7  11  16        0.76        0.72      3.92 o 
  -6  11  16       16.37        5.65      4.95 o 
  -5  11  16      310.07      351.77      7.36 o 
  -4  11  16       75.45       75.93      5.47 o 
  -3  11  16       93.21       94.88      7.03 o 
  -2  11  16      198.54      241.09      9.70 o 
  -1  11  16        1.29        4.21      5.57 o 
   0  11  16       31.22       20.91      6.92 o 
   1  11  16       10.65        5.43      6.66 o 
   2  11  16      174.86      171.98      8.19 o 
   3  11  16      138.82      139.73      9.88 o 
   4  11  16       51.39       64.10      4.02 o 
   5  11  16       39.12       39.83      6.81 o 
  -8  12  16      101.51      108.96      4.83 o 
  -7  12  16       57.11       56.37      4.18 o 
  -6  12  16      312.10      316.76      8.23 o 
  -5  12  16        0.75        0.00      4.16 o 
  -4  12  16        0.32        0.13      5.27 o 
  -3  12  16      315.19      338.69      9.52 o 
  -2  12  16      166.18      173.53      7.95 o 
  -1  12  16      394.64      365.79     10.83 o 
   0  12  16      110.52      109.89      8.06 o 
   1  12  16        4.15       -0.83      6.38 o 
   2  12  16      388.84      396.15      9.84 o 
   3  12  16        3.96        8.76      5.09 o 
   4  12  16        1.24        3.78      3.73 o 
   5  12  16       62.72       67.30      5.19 o 
  -7  13  16       18.91       18.19      3.34 o 
  -6  13  16      345.38      362.88      6.32 o 
  -5  13  16        2.53        3.09      4.15 o 
  -4  13  16      278.37      298.94      8.47 o 
  -3  13  16       29.84       41.59      6.06 o 
  -2  13  16        3.86        6.75      5.56 o 
  -1  13  16      113.79      109.46      6.08 o 
   0  13  16      166.89      172.17      8.58 o 
   1  13  16       21.88       23.37      6.19 o 
   2  13  16       99.24       97.07      6.76 o 
   3  13  16        0.81       -3.66      3.66 o 
   4  13  16       16.56       17.41      3.34 o 
   5  13  16        1.02        3.30      3.47 o 
  -7  14  16       17.28       22.87      5.81 o 
  -6  14  16      174.48      187.98      6.12 o 
  -5  14  16       25.19       27.18      4.77 o 
  -4  14  16       12.06       14.58      5.12 o 
  -3  14  16       39.94       34.50      5.76 o 
  -2  14  16       22.57       22.73      5.67 o 
  -1  14  16        3.85        5.12      5.41 o 
   0  14  16      272.13      298.86     13.18 o 
   1  14  16      419.62      430.18     23.11 o 
   2  14  16        6.51       13.17      3.94 o 
   3  14  16       20.86       15.22      4.12 o 
   4  14  16      146.70      164.23      6.90 o 
  -7  15  16       77.48       96.78      5.90 o 
  -6  15  16      150.83      157.33      9.33 o 
  -5  15  16       72.68       93.68      7.04 o 
  -4  15  16      336.87      337.68      9.77 o 
  -3  15  16      106.15       89.04      6.02 o 
  -2  15  16       12.92       21.93      5.18 o 
  -1  15  16      333.93      355.04     13.21 o 
   0  15  16        6.87        2.68      7.92 o 
   1  15  16       10.10        8.59      7.52 o 
   2  15  16        1.57        5.69      4.08 o 
   3  15  16        1.76        3.13      3.40 o 
   4  15  16       20.88       22.61      2.92 o 
  -6  16  16        2.53        4.21      6.16 o 
  -5  16  16       28.65       32.25      5.52 o 
  -4  16  16        0.02        0.85      4.39 o 
  -3  16  16        0.37       -0.75      4.62 o 
  -2  16  16       22.14       16.71      7.58 o 
  -1  16  16      256.59      251.18     11.47 o 
   0  16  16       41.68       43.09      8.20 o 
   1  16  16      120.89      143.77      8.82 o 
   2  16  16        0.60       -0.62      3.41 o 
   3  16  16        0.62        0.18      2.26 o 
  -6  17  16        8.77        0.65      4.89 o 
  -5  17  16      220.70      239.64     11.81 o 
  -4  17  16      143.20      176.34      8.34 o 
  -3  17  16       75.80       74.38      7.78 o 
  -2  17  16        9.00        4.53      5.24 o 
  -1  17  16      128.64      121.78      9.03 o 
   0  17  16      142.18      178.95      9.59 o 
   1  17  16        1.45        0.25      5.79 o 
   2  17  16       28.72       28.46      3.85 o 
   3  17  16       46.29       45.03      4.70 o 
  -5  18  16        6.34        9.05      3.03 o 
  -4  18  16       45.15       47.25      4.59 o 
  -3  18  16       50.84       62.73      3.64 o 
  -2  18  16        2.75       -2.47      4.26 o 
  -1  18  16        2.37       -1.22      6.38 o 
   0  18  16       11.46       16.09      3.92 o 
   1  18  16        0.36        1.95      3.49 o 
   2  18  16       51.01       55.16     10.21 o 
  -5  19  16       12.70        9.67      4.08 o 
  -4  19  16        3.16        2.57      3.24 o 
  -3  19  16       90.75      104.24      7.84 o 
  -2  19  16       11.38        7.16      5.89 o 
  -1  19  16        5.11        1.96      5.69 o 
   0  19  16       12.23       12.13      2.91 o 
   1  19  16        1.20       -0.45      2.71 o 
  -3  20  16      124.04      154.63      6.27 o 
  -2  20  16       15.30       11.82      3.39 o 
  -1  20  16      148.83      164.88      4.67 o 
   0  20  16      102.30       99.75      5.16 o 
  -2  21  16       50.76       60.33      4.16 o 
  -7   0  17        1.31        2.54      5.17 o 
  -5   0  17      325.66      325.41     10.63 o 
  -3   0  17      299.61      242.86     20.60 o 
  -1   0  17     2130.77     2138.79     41.55 o 
   1   0  17      808.61      725.06     21.80 o 
   3   0  17      578.84      487.93     17.73 o 
   5   0  17      143.96      146.82      9.97 o 
  -9   1  17       83.96       83.03      4.84 o 
  -8   1  17       73.50       93.41      5.40 o 
  -7   1  17       97.07      115.01      4.79 o 
  -6   1  17      415.83      432.24     18.07 o 
  -5   1  17       89.99       80.08      5.54 o 
  -4   1  17       24.84       30.35     10.28 o 
  -3   1  17       22.84       38.32      6.01 o 
  -2   1  17       14.18       18.73      4.95 o 
  -1   1  17        2.55       16.02      5.46 o 
   0   1  17        0.14       -0.43      5.93 o 
   1   1  17        2.30       14.05      7.48 o 
   2   1  17       34.03       26.04      7.71 o 
   3   1  17      304.95      284.92     10.86 o 
   4   1  17       65.39       81.88      7.90 o 
   5   1  17       25.84       28.88      5.90 o 
   6   1  17        3.23       -0.59      3.35 o 
  -9   2  17      104.72      102.02      5.24 o 
  -8   2  17        5.89        2.51      3.35 o 
  -7   2  17       10.42        8.34      3.89 o 
  -6   2  17      194.32      194.11      7.51 o 
  -5   2  17       76.40       69.78      5.49 o 
  -4   2  17        1.27        4.17      7.76 o 
  -3   2  17       12.04        8.60      5.90 o 
  -2   2  17      900.44      856.89     15.96 o 
  -1   2  17     1785.35     1989.65     21.72 o 
   0   2  17      201.41      175.20     13.70 o 
   1   2  17       98.41       93.58      8.72 o 
   2   2  17        3.37        4.13      7.33 o 
   3   2  17      596.29      617.51     13.57 o 
   4   2  17      158.37      175.94      9.39 o 
   5   2  17        5.66        6.14      5.45 o 
   6   2  17        8.87        7.13      3.25 o 
  -9   3  17        6.04        5.57      3.96 o 
  -8   3  17       89.34       98.78      7.40 o 
  -7   3  17       92.08       74.13      4.40 o 
  -6   3  17     3510.40     3483.60     26.70 o 
  -5   3  17       11.54        8.47      5.96 o 
  -4   3  17      431.30      414.03     25.91 o 
  -3   3  17      144.93      177.78      7.82 o 
  -2   3  17        6.39        7.18      4.66 o 
  -1   3  17     2649.38     2577.34     23.64 o 
   0   3  17        6.98        6.28      5.86 o 
   1   3  17      127.20      125.02     14.67 o 
   2   3  17        8.87       19.41      7.78 o 
   3   3  17       86.55       94.95      8.38 o 
   4   3  17      223.79      227.07      9.03 o 
   5   3  17        2.83        7.69      5.37 o 
   6   3  17        1.26       -1.81      4.56 o 
  -9   4  17      406.63      421.05      8.26 o 
  -8   4  17       18.62       29.73      4.70 o 
  -7   4  17      107.80      111.14      5.74 o 
  -6   4  17        1.36        4.10      5.64 o 
  -5   4  17       12.09       12.35      5.79 o 
  -4   4  17      157.96      157.84     11.91 o 
  -3   4  17      590.30      596.87     13.79 o 
  -2   4  17     1414.28     1450.59     47.32 o 
  -1   4  17       38.01       31.39      4.49 o 
   0   4  17      106.24      102.64      7.64 o 
   1   4  17      212.33      201.90     21.06 o 
   2   4  17        0.30        5.79      7.31 o 
   3   4  17      323.56      285.36     15.80 o 
   4   4  17      357.14      363.61      9.97 o 
   5   4  17        0.55       -0.26      5.06 o 
   6   4  17       49.33       54.56      4.90 o 
  -9   5  17      167.12      170.93      5.83 o 
  -8   5  17       78.57       73.31      4.91 o 
  -7   5  17      149.01      161.60      6.09 o 
  -6   5  17      506.36      470.21      9.45 o 
  -5   5  17       18.11       24.78      6.02 o 
  -4   5  17      111.39      112.61      7.23 o 
  -3   5  17     1965.40     1980.35     22.48 o 
  -2   5  17       49.66       46.69      5.22 o 
  -1   5  17     1017.40     1067.52     15.75 o 
   0   5  17      651.94      709.25     14.84 o 
   1   5  17       54.52       51.01      8.04 o 
   2   5  17       54.61       55.58      7.75 o 
   3   5  17        7.85       13.66      7.16 o 
   4   5  17        0.15        5.45      6.24 o 
   5   5  17        6.04        6.38      3.46 o 
  -9   6  17      101.31       85.83      4.59 o 
  -8   6  17      543.82      590.99     14.54 o 
  -7   6  17      201.65      209.10      6.37 o 
  -6   6  17      940.13      920.66     18.93 o 
  -5   6  17        0.61       -1.43      5.71 o 
  -4   6  17       62.41       43.65      6.72 o 
  -3   6  17        3.03        3.37      4.61 o 
  -2   6  17      626.12      643.20     21.50 o 
  -1   6  17       85.55       72.77      5.46 o 
   0   6  17       26.61       20.70      6.91 o 
   1   6  17       57.90       50.75      7.63 o 
   2   6  17       91.07       93.51      8.48 o 
   3   6  17      155.89      178.26      8.66 o 
   4   6  17       20.19       27.52      6.13 o 
   5   6  17       10.48        8.77      3.23 o 
  -8   7  17       38.54       43.50      4.23 o 
  -7   7  17       33.32       23.96      4.51 o 
  -6   7  17        0.80        3.91      5.30 o 
  -5   7  17       49.97       35.08      6.15 o 
  -4   7  17      563.42      560.67     10.85 o 
  -3   7  17       36.00       33.07      4.98 o 
  -2   7  17       30.06       36.32      5.10 o 
  -1   7  17       50.04       56.71      5.22 o 
   0   7  17       78.07       58.16      7.32 o 
   1   7  17       50.43       55.63     10.80 o 
   2   7  17      646.32      642.48     39.61 o 
   3   7  17       16.65       22.66      6.59 o 
   4   7  17       20.36       17.27      4.27 o 
   5   7  17        0.77        1.61      2.42 o 
  -8   8  17      122.46      140.70      4.88 o 
  -7   8  17      253.72      280.69      6.48 o 
  -6   8  17      215.33      240.05     10.62 o 
  -5   8  17      182.61      164.52      7.31 o 
  -4   8  17       75.59       66.91      6.45 o 
  -3   8  17      102.79      116.42      6.44 o 
  -2   8  17      517.48      488.01     10.05 o 
  -1   8  17      102.16       89.83      7.70 o 
   0   8  17      764.49      706.84     67.44 o 
   1   8  17       16.94       41.78     18.39 o 
   2   8  17       21.22       21.34      5.09 o 
   3   8  17       87.26       92.17      5.44 o 
   4   8  17        2.58        1.38      3.78 o 
   5   8  17        0.01       -1.36      2.44 o 
  -8   9  17        0.44        0.49      2.87 o 
  -7   9  17       45.96       33.68      5.26 o 
  -6   9  17      190.72      184.42     15.35 o 
  -5   9  17        2.69        3.60      5.66 o 
  -4   9  17      351.11      335.42      7.70 o 
  -3   9  17        0.97        4.34      4.84 o 
  -2   9  17      245.89      245.19      8.08 o 
  -1   9  17      280.85      253.01     10.51 o 
   0   9  17      108.25      116.67     16.22 o 
   1   9  17     1167.84     1052.88     55.09 o 
   2   9  17       11.19       11.14      5.15 o 
   3   9  17       37.48       28.43      4.50 o 
   4   9  17       33.28       31.01      3.67 o 
   5   9  17       12.44       14.64      4.52 o 
  -8  10  17       12.51       10.41      3.93 o 
  -7  10  17       24.54       19.64      4.66 o 
  -6  10  17        7.09       10.14      5.79 o 
  -5  10  17      163.74      156.94      8.19 o 
  -4  10  17        0.23        1.93      4.38 o 
  -3  10  17       39.82       32.30      5.19 o 
  -2  10  17      121.42      145.42      6.79 o 
  -1  10  17     1025.75     1034.90     31.75 o 
   0  10  17        2.73        3.10      6.19 o 
   1  10  17      138.82      119.65     11.54 o 
   2  10  17      195.87      208.36      9.80 o 
   3  10  17        0.66        3.17      3.90 o 
   4  10  17      161.95      173.13      4.23 o 
   5  10  17       13.56       13.42      3.84 o 
  -7  11  17       23.72       24.40      4.30 o 
  -6  11  17      496.71      547.25     20.46 o 
  -5  11  17       24.32       19.03      6.31 o 
  -4  11  17       51.53       54.75      5.14 o 
  -3  11  17       37.56       47.75      5.11 o 
  -2  11  17       54.80       66.82      5.44 o 
  -1  11  17      378.29      398.35     14.85 o 
   0  11  17       77.17       66.66      7.31 o 
   1  11  17      241.60      227.09     21.19 o 
   2  11  17      394.48      405.44     13.39 o 
   3  11  17       68.57       72.86      6.00 o 
   4  11  17      145.15      151.41     10.84 o 
  -7  12  17        0.31       -1.67      3.45 o 
  -6  12  17        0.95        2.34      3.83 o 
  -5  12  17       24.48       17.14      5.80 o 
  -4  12  17      155.37      154.39      5.85 o 
  -3  12  17       37.04       30.47      4.85 o 
  -2  12  17        0.32       -4.32      4.55 o 
  -1  12  17       87.37       78.26      7.30 o 
   0  12  17       11.60       12.29      6.45 o 
   1  12  17        2.61        1.42      5.97 o 
   2  12  17      156.37      146.72      7.90 o 
   3  12  17       10.66        7.96      3.80 o 
   4  12  17        1.53        7.48      2.66 o 
  -7  13  17       74.97      101.05      6.25 o 
  -6  13  17      139.01      139.30      5.49 o 
  -5  13  17      192.90      256.57      9.34 o 
  -4  13  17       31.78       29.89      4.48 o 
  -3  13  17       18.75        7.13      4.46 o 
  -2  13  17       98.43      104.50      5.48 o 
  -1  13  17       40.00       47.27      5.70 o 
   0  13  17       18.75       14.47      4.58 o 
   1  13  17      212.49      183.85     14.18 o 
   2  13  17       62.34       62.63      6.60 o 
   3  13  17        1.81        0.26      3.50 o 
   4  13  17       23.77       25.82      2.78 o 
  -6  14  17       51.74       41.72      5.65 o 
  -5  14  17       10.51       12.59      2.83 o 
  -4  14  17      143.90      158.67      6.18 o 
  -3  14  17      215.80      238.94      6.26 o 
  -2  14  17        2.48        2.43      4.16 o 
  -1  14  17       52.41       63.23      6.08 o 
   0  14  17        0.20       -0.94      7.35 o 
   1  14  17      159.99      191.40     16.82 o 
   2  14  17       54.59       60.25      4.42 o 
   3  14  17       27.26       26.90      3.14 o 
  -6  15  17      396.56      450.86     10.11 o 
  -5  15  17        0.18        1.05      3.47 o 
  -4  15  17      270.32      269.68      5.64 o 
  -3  15  17       35.50       42.61      4.25 o 
  -2  15  17        9.72        4.07      3.73 o 
  -1  15  17        0.82        2.79      6.99 o 
   0  15  17       24.31       25.45      7.16 o 
   1  15  17      166.89      186.57      8.79 o 
   2  15  17       21.93       24.11      3.27 o 
   3  15  17        4.28        4.11      4.21 o 
  -6  16  17       23.76       28.39      4.60 o 
  -5  16  17        0.18        1.71      2.81 o 
  -4  16  17        0.47       -3.02      4.08 o 
  -3  16  17       62.35       61.67      3.77 o 
  -2  16  17        0.02        1.51      4.38 o 
  -1  16  17       53.65       45.72      7.30 o 
   0  16  17       59.44       61.81      7.09 o 
   1  16  17       25.28       27.92      5.84 o 
   2  16  17       55.23       66.97      3.68 o 
  -5  17  17        0.02       -1.24      4.86 o 
  -4  17  17      122.00      128.29      5.67 o 
  -3  17  17       82.34       81.32      4.79 o 
  -2  17  17       12.82       17.63      6.18 o 
  -1  17  17       74.47       88.57      7.20 o 
   0  17  17        1.17        0.66      3.28 o 
   1  17  17       12.21       11.48      3.30 o 
   2  17  17       13.40       17.99      3.70 o 
  -4  18  17       21.30       17.56      2.77 o 
  -3  18  17       45.63       41.72      3.49 o 
  -2  18  17        0.00        3.18      5.01 o 
  -1  18  17        4.63       12.13      5.49 o 
   0  18  17        0.11       -1.66      4.61 o 
   1  18  17       52.19       54.82      4.07 o 
  -3  19  17       73.13       77.95      4.52 o 
  -2  19  17       12.84       15.57      4.24 o 
  -1  19  17       52.09       50.09      4.76 o 
   0  19  17       93.88      107.42      4.67 o 
  -8   0  18        0.20        0.77      4.74 o 
  -6   0  18        8.00        1.39      5.66 o 
  -4   0  18        9.52        0.47      6.63 o 
  -2   0  18      556.71      509.61     12.05 o 
   0   0  18       20.86       16.71     11.17 o 
   2   0  18      397.64      383.14     16.59 o 
   4   0  18       95.45       99.04      9.89 o 
  -8   1  18      427.32      431.32      5.28 o 
  -7   1  18       14.16        7.86      3.58 o 
  -6   1  18       90.88       72.29      4.71 o 
  -5   1  18        6.85        1.26      4.51 o 
  -4   1  18        9.89        4.83      4.70 o 
  -3   1  18       61.90       54.78      6.31 o 
  -2   1  18      196.08      194.67      6.55 o 
  -1   1  18       56.40       63.67      5.41 o 
   0   1  18      595.30      530.86     17.78 o 
   1   1  18       50.17       48.56      8.07 o 
   2   1  18        1.57       -3.91      7.27 o 
   3   1  18       26.85       33.79      7.30 o 
   4   1  18      110.15      140.83      7.31 o 
   5   1  18        0.15       -1.95      4.28 o 
  -8   2  18       28.24       26.51      3.69 o 
  -7   2  18        0.42        2.02      2.96 o 
  -6   2  18      277.64      263.21      7.62 o 
  -5   2  18       33.56       32.75      4.87 o 
  -4   2  18      251.53      228.31      6.68 o 
  -3   2  18       45.00       32.13      6.10 o 
  -2   2  18        1.94        6.11      4.73 o 
  -1   2  18      579.05      607.33      9.63 o 
   0   2  18       24.31       22.59      7.47 o 
   1   2  18       95.38       71.23      8.49 o 
   2   2  18       98.96       88.09      8.45 o 
   3   2  18       24.98       16.73      6.97 o 
   4   2  18       62.71       77.06      6.57 o 
   5   2  18        1.41        0.49      4.01 o 
  -8   3  18       55.63       48.57      3.80 o 
  -7   3  18       16.79       21.02      3.04 o 
  -6   3  18      796.25      789.92     18.38 o 
  -5   3  18       20.96       22.50      5.84 o 
  -4   3  18      331.12      330.25      8.20 o 
  -3   3  18       13.94       15.61      5.98 o 
  -2   3  18        0.22        2.88      4.36 o 
  -1   3  18      145.81      156.19      5.52 o 
   0   3  18       96.90       81.96      6.44 o 
   1   3  18        2.24        3.48      7.06 o 
   2   3  18        0.22        6.61      7.03 o 
   3   3  18      259.13      240.90      9.13 o 
   4   3  18       36.58       36.16      6.64 o 
   5   3  18        1.67       -2.13      2.13 o 
  -8   4  18        1.31        3.70      3.35 o 
  -7   4  18        2.38        2.67      3.46 o 
  -6   4  18     1785.28     1618.37     14.71 o 
  -5   4  18      324.72      293.80      8.41 o 
  -4   4  18     1219.74     1198.59     20.40 o 
  -3   4  18      960.93      941.14     17.35 o 
  -2   4  18       10.20       11.79      4.48 o 
  -1   4  18       43.53       49.66      4.96 o 
   0   4  18       76.73       84.14      7.02 o 
   1   4  18      208.86      208.65     19.09 o 
   2   4  18        4.80        1.99      7.12 o 
   3   4  18      175.37      182.85     11.51 o 
   4   4  18      147.58      159.98      7.01 o 
   5   4  18        1.74        1.73      1.94 o 
  -8   5  18      106.94       96.30      6.25 o 
  -7   5  18       16.58       17.35      4.09 o 
  -6   5  18      613.02      566.71      9.51 o 
  -5   5  18       36.25       31.53      5.85 o 
  -4   5  18     1191.98     1103.64     16.75 o 
  -3   5  18        2.10        5.24      5.99 o 
  -2   5  18       46.55       44.29      5.03 o 
  -1   5  18      243.63      236.74      7.73 o 
   0   5  18        7.82        2.94      4.92 o 
   1   5  18      239.52      231.72     15.83 o 
   2   5  18       55.42       41.05      7.30 o 
   3   5  18      106.90      119.59      7.64 o 
   4   5  18        1.49        1.78      3.75 o 
   5   5  18        0.33        1.33      2.08 o 
  -8   6  18       49.34       50.78      5.23 o 
  -7   6  18      215.74      217.05      7.02 o 
  -6   6  18     1573.75     1682.87     17.08 o 
  -5   6  18      147.32      169.12      7.19 o 
  -4   6  18      444.54      392.30      9.30 o 
  -3   6  18       36.02       32.01      5.28 o 
  -2   6  18        4.24        1.53      4.56 o 
  -1   6  18      289.40      273.36     16.11 o 
   0   6  18       77.17       62.79      7.08 o 
   1   6  18       28.64       41.43      5.27 o 
   2   6  18      159.54      146.78      6.32 o 
   3   6  18       97.81       79.16      5.10 o 
   4   6  18        8.80        7.34      3.58 o 
  -8   7  18        2.90        2.24      4.06 o 
  -7   7  18       52.01       41.90      5.09 o 
  -6   7  18      100.32      112.29      5.94 o 
  -5   7  18      122.87      122.23      6.52 o 
  -4   7  18       85.02       87.61      6.49 o 
  -3   7  18      429.53      432.12     16.20 o 
  -2   7  18      519.13      491.09      9.41 o 
  -1   7  18      201.11      185.16      8.57 o 
   0   7  18       28.00       18.69      6.29 o 
   1   7  18       14.17       11.51      4.83 o 
   2   7  18      297.54      292.72      9.00 o 
   3   7  18       33.11       43.02      4.51 o 
   4   7  18       11.40        8.99      3.24 o 
  -8   8  18       13.73       13.77      3.73 o 
  -7   8  18       19.41       29.03      4.59 o 
  -6   8  18       40.43       43.24      6.16 o 
  -5   8  18       11.48       12.09      5.39 o 
  -4   8  18      188.62      157.96      8.05 o 
  -3   8  18       41.71       36.15      4.48 o 
  -2   8  18       27.82       21.77      5.27 o 
  -1   8  18       54.93       64.99      5.72 o 
   0   8  18        0.06        2.84      6.02 o 
   1   8  18      202.02      193.18      8.39 o 
   2   8  18      527.41      541.52     10.66 o 
   3   8  18      127.53      136.53      4.90 o 
   4   8  18      111.14      101.56      3.55 o 
  -7   9  18       16.47       14.58      4.11 o 
  -6   9  18      955.62     1049.18     13.02 o 
  -5   9  18       10.23        7.01      5.95 o 
  -4   9  18        2.45        2.41      6.09 o 
  -3   9  18        6.74        3.60      4.46 o 
  -2   9  18      288.17      326.13     11.59 o 
  -1   9  18      125.89      110.45      7.54 o 
   0   9  18       36.83       27.08      6.57 o 
   1   9  18      154.77      136.91      7.57 o 
   2   9  18        4.39        7.33      5.53 o 
   3   9  18        2.63        8.68      3.43 o 
   4   9  18      184.29      202.46     12.46 o 
  -7  10  18      198.43      201.60      5.36 o 
  -6  10  18       57.34       57.23      5.72 o 
  -5  10  18        4.25        8.36      5.55 o 
  -4  10  18      222.38      228.51     10.80 o 
  -3  10  18      171.18      180.27      6.08 o 
  -2  10  18      230.25      251.87      9.32 o 
  -1  10  18       45.27       58.16      6.77 o 
   0  10  18        4.44        4.40      5.87 o 
   1  10  18        2.70        4.41      5.78 o 
   2  10  18      347.42      355.82      8.41 o 
   3  10  18        0.26       -0.60      3.98 o 
   4  10  18      374.28      392.29      7.85 o 
  -7  11  18       84.45      106.90      3.83 o 
  -6  11  18      324.50      356.01     11.24 o 
  -5  11  18       30.56       36.05      5.77 o 
  -4  11  18       81.46       71.13      6.04 o 
  -3  11  18      399.57      462.05      8.17 o 
  -2  11  18        0.00        0.51      4.31 o 
  -1  11  18       31.35       20.90      6.25 o 
   0  11  18      112.32      119.01      8.52 o 
   1  11  18        5.29        6.36      5.60 o 
   2  11  18       88.37       82.20      5.72 o 
   3  11  18        8.93        8.10      2.94 o 
  -6  12  18       50.66       60.19      4.35 o 
  -5  12  18       12.84       12.39      4.97 o 
  -4  12  18       54.57       56.49      4.31 o 
  -3  12  18      253.29      296.33      6.56 o 
  -2  12  18       77.72       81.22      4.82 o 
  -1  12  18      293.50      267.51      7.81 o 
   0  12  18        0.28       -3.05      4.18 o 
   1  12  18       15.18       11.94      3.73 o 
   2  12  18        1.50        0.98      4.27 o 
   3  12  18       17.85       20.84      3.03 o 
  -6  13  18        2.44        0.25      5.56 o 
  -5  13  18        0.02       -2.54      3.17 o 
  -4  13  18      212.60      228.54      5.33 o 
  -3  13  18      328.69      352.62      6.99 o 
  -2  13  18       54.51       56.11      4.26 o 
  -1  13  18       73.43       77.48      5.40 o 
   0  13  18      199.79      195.93      6.48 o 
   1  13  18       54.13       53.17      4.05 o 
   2  13  18        2.22        1.19      3.11 o 
  -6  14  18      323.61      375.72      8.36 o 
  -5  14  18       24.20       29.11      6.63 o 
  -4  14  18      176.69      173.39      4.54 o 
  -3  14  18        4.36        6.13      3.50 o 
  -2  14  18        3.20        2.51      3.41 o 
  -1  14  18        0.24       -0.03      3.90 o 
   0  14  18       15.37       16.48      6.06 o 
   1  14  18      133.16      131.97      7.22 o 
   2  14  18       64.54       66.64      5.14 o 
  -5  15  18       14.17       17.19      5.41 o 
  -4  15  18       40.07       55.82      3.92 o 
  -3  15  18       66.14       75.47      5.22 o 
  -2  15  18      275.33      274.41     14.35 o 
  -1  15  18       10.59       13.30      6.00 o 
   0  15  18      141.81      160.17      7.76 o 
   1  15  18       30.97       31.47      5.32 o 
   2  15  18        0.01        1.68      2.30 o 
  -4  16  18       30.39       39.94      3.07 o 
  -3  16  18       69.29       82.54      4.02 o 
  -2  16  18       31.19       39.23      5.73 o 
  -1  16  18      138.60      149.79      7.20 o 
   0  16  18      139.81      143.95      9.73 o 
   1  16  18      104.12       95.86      3.38 o 
  -3  17  18       36.60       48.47      4.15 o 
  -2  17  18      113.00      126.45      5.96 o 
  -1  17  18        1.62        5.73      4.44 o 
   0  17  18        0.13       -0.21      3.69 o 
  -2  18  18        5.83        6.75      3.07 o 
  -1  18  18        0.10       -1.25      3.26 o 
  -7   0  19       24.17       45.62      4.60 o 
  -5   0  19      269.80      255.95      8.74 o 
  -3   0  19       24.89       26.75     10.15 o 
  -1   0  19      143.60      171.23      6.13 o 
   1   0  19      605.50      593.14     18.02 o 
   3   0  19        0.83       -1.72      7.96 o 
  -7   1  19       30.39       26.42      3.16 o 
  -6   1  19        2.84        5.97      4.31 o 
  -5   1  19       16.04       16.42      4.50 o 
  -4   1  19      155.46      144.25      5.78 o 
  -3   1  19        7.34        3.28      7.18 o 
  -2   1  19       18.62       24.98      4.59 o 
  -1   1  19       16.38       18.64      3.67 o 
   0   1  19      144.20      143.58      8.50 o 
   1   1  19      134.49      149.97     16.01 o 
   2   1  19       31.25       22.88      6.99 o 
   3   1  19       82.27       90.62      6.68 o 
   4   1  19        5.82       11.36      4.55 o 
  -7   2  19       56.69       49.72      3.19 o 
  -6   2  19      129.73      117.58      5.61 o 
  -5   2  19      533.82      499.24     15.47 o 
  -4   2  19      284.27      295.63      6.86 o 
  -3   2  19      327.64      294.23     15.21 o 
  -2   2  19      235.79      226.23      7.58 o 
  -1   2  19        3.62        3.23      3.58 o 
   0   2  19       22.51       25.74      4.95 o 
   1   2  19      189.40      181.70      8.97 o 
   2   2  19        3.38        1.14      6.66 o 
   3   2  19       68.15       65.90      6.44 o 
   4   2  19        5.51        9.13      3.08 o 
  -7   3  19      120.65      112.12      5.51 o 
  -6   3  19       31.93       31.55      3.77 o 
  -5   3  19       71.57       57.16      5.89 o 
  -4   3  19      378.57      375.76      7.47 o 
  -3   3  19        9.74       16.68      7.40 o 
  -2   3  19        0.33        2.02      4.11 o 
  -1   3  19      329.69      344.29      8.02 o 
   0   3  19       93.63       79.43      5.43 o 
   1   3  19        0.87        3.98      6.83 o 
   2   3  19      276.35      284.43      9.24 o 
   3   3  19       36.51       39.43      5.87 o 
   4   3  19       12.56       12.41      3.20 o 
  -7   4  19       25.52       17.97      4.38 o 
  -6   4  19      151.20      158.92      5.91 o 
  -5   4  19      515.85      502.47     12.86 o 
  -4   4  19      124.28      123.82      6.64 o 
  -3   4  19      230.21      263.76     15.48 o 
  -2   4  19      919.91      960.79     15.74 o 
  -1   4  19       85.40       81.68      6.30 o 
   0   4  19       24.37       15.06      4.66 o 
   1   4  19      315.11      289.80      9.70 o 
   2   4  19        7.57        7.85      4.51 o 
   3   4  19        3.31        2.35      3.76 o 
   4   4  19       52.75       50.55      3.13 o 
  -7   5  19      623.19      657.53      8.90 o 
  -6   5  19      172.69      167.62      5.85 o 
  -5   5  19       24.53       23.40      5.33 o 
  -4   5  19      314.08      281.07      9.72 o 
  -3   5  19       26.00       17.47      7.32 o 
  -2   5  19      216.60      226.10      6.01 o 
  -1   5  19      346.56      393.08     18.91 o 
   0   5  19      170.74      170.76     12.24 o 
   1   5  19       60.20       57.72      5.14 o 
   2   5  19       33.65       44.77      4.68 o 
   3   5  19       52.36       57.60      4.16 o 
   4   5  19        4.00        5.15      2.43 o 
  -7   6  19        0.95        4.01      3.77 o 
  -6   6  19       15.14       22.80      5.19 o 
  -5   6  19       13.69       13.62      5.08 o 
  -4   6  19       90.52      106.90      6.52 o 
  -3   6  19      246.83      206.18      9.08 o 
  -2   6  19      253.30      257.45     13.85 o 
  -1   6  19      120.39       95.63      9.93 o 
   0   6  19       23.28       26.38      5.89 o 
   1   6  19       51.52       37.70      4.72 o 
   2   6  19        9.03       13.74      4.12 o 
   3   6  19       14.65       13.97      3.49 o 
   4   6  19      200.87      192.15      9.74 o 
  -7   7  19        0.37        6.37      3.60 o 
  -6   7  19     1016.38     1072.61     12.36 o 
  -5   7  19       34.88       29.39      6.14 o 
  -4   7  19      655.29      667.56     12.48 o 
  -3   7  19      380.22      382.98     11.21 o 
  -2   7  19      387.65      398.12     11.29 o 
  -1   7  19      181.83      204.54     25.62 o 
   0   7  19        2.21       -0.13      5.71 o 
   1   7  19       28.86       27.21      5.69 o 
   2   7  19        2.66        5.43      3.79 o 
   3   7  19        0.12        1.45      3.02 o 
   4   7  19      101.74      120.45      4.60 o 
  -7   8  19       89.14       97.26      4.07 o 
  -6   8  19      102.93      104.82      7.19 o 
  -5   8  19       32.40       31.57      5.72 o
[truncated: 14,252 more chars]
